# Supplementary material for: IRGS: an immune-related gene classifier for lung adenocarcinoma prognosis
Source: J Transl Med. 2020 Feb 4;18:55. doi: 10.1186/s12967-020-02233-y (PMC7001261; doi:10.1186/s12967-020-02233-y)
Supplement: Supplementary file 2 — Additional file 2: Table S1. Differentially expressed genes in the TCGA-LUAD dataset. [file 12967_2020_2233_MOESM2_ESM.xlsx]

## Sheet: Differentially expressed genes 
	geneSymbol	logFC	AveExpr	t	P.Value	adj.P.Val	B
ENSG00000170323.7	FABP4	-6.22585	0.781314	-37.3371	5.48537e-157	7.98725e-153	348.268
ENSG00000135604.9	STX11	-3.30446	2.13684	-33.5574	1.74469e-138	1.27022e-134	305.862
ENSG00000159307.17	SCUBE1	-4.3494	0.790194	-32.4262	8.21193e-133	3.98579e-129	292.799
ENSG00000277494.1	GPIHBP1	-4.54735	0.731744	-31.9415	2.30495e-130	8.39061e-127	287.187
ENSG00000167588.11	GPD1	-4.73683	1.02926	-31.8382	7.68907e-130	2.23921e-126	286.004
ENSG00000186994.10	KANK3	-3.08714	1.48534	-31.6203	9.79457e-129	2.37698e-125	283.442
ENSG00000263155.4	MYZAP	-3.68446	0.210385	-31.5378	2.56856e-128	5.34298e-125	282.369
ENSG00000120156.19	TEK	-3.53478	2.7576	-31.426	9.49873e-128	1.72889e-124	281.233
ENSG00000243566.5	UPK3B	-5.80224	1.37677	-31.4096	1.15122e-127	1.86254e-124	281.017
ENSG00000168309.15	FAM107A	-5.03903	2.48983	-31.3442	2.47733e-127	3.60725e-124	280.265
ENSG00000182010.9	RTKN2	-4.57355	3.27386	-31.2682	6.03185e-127	7.98453e-124	279.381
ENSG00000163815.5	CLEC3B	-4.40179	2.13469	-31.1005	4.31248e-126	5.23283e-123	277.421
ENSG00000132622.9	HSPA12B	-2.9043	1.89838	-30.8469	8.4899e-125	9.50934e-122	274.428
ENSG00000176771.14	NCKAP5	-4.51703	1.21839	-30.5704	2.20033e-123	2.2885e-120	271.19
ENSG00000268388.4	FENDRR	-4.58915	0.918154	-30.3564	2.74573e-122	2.66537e-119	268.666
ENSG00000123119.10	NECAB1	-3.78554	0.529955	-29.8906	6.76812e-120	6.15941e-117	263.124
ENSG00000168952.14	STXBP6	-4.13763	1.21251	-29.7675	2.91071e-119	2.49311e-116	261.726
ENSG00000162367.10	TAL1	-3.01957	0.66475	-29.7401	4.02938e-119	3.25955e-116	261.294
ENSG00000101331.14	CCM2L	-2.74908	0.777287	-29.5895	2.4063e-118	1.84411e-115	259.502
ENSG00000131477.9	RAMP2	-3.06148	3.04406	-29.4018	2.23513e-117	1.62729e-114	257.418
ENSG00000165312.6	OTUD1	-2.14575	3.61837	-29.2636	1.15587e-116	8.01461e-114	255.78
ENSG00000114854.6	TNNC1	-4.38416	1.60549	-28.83	2.02182e-114	1.33817e-111	250.621
ENSG00000154721.13	JAM2	-2.75024	2.81864	-28.7258	7.00661e-114	4.43579e-111	249.387
ENSG00000166292.10	TMEM100	-5.05781	1.65165	-28.5011	1.02644e-112	6.22751e-110	246.705
ENSG00000249751.3	ECSCR	-2.53052	0.862384	-28.4868	1.21687e-112	7.08753e-110	246.422
ENSG00000010319.5	SEMA3G	-3.16198	2.3947	-28.4485	1.92309e-112	1.07701e-109	246.082
ENSG00000134917.9	ADAMTS8	-4.55933	0.957139	-28.3894	3.89988e-112	2.10319e-109	245.366
ENSG00000128268.11	MGAT3	-3.93479	1.91373	-28.2406	2.31191e-111	1.20227e-108	243.601
ENSG00000111052.6	LIN7A	-3.20316	1.07294	-28.0501	2.26398e-110	1.13675e-107	241.291
ENSG00000105227.13	PRX	-3.53758	2.84747	-27.9924	4.52121e-110	2.19445e-107	240.638
ENSG00000136160.13	EDNRB	-3.90376	3.21191	-27.9844	4.97187e-110	2.33533e-107	240.543
ENSG00000165810.15	BTNL9	-4.09722	1.4696	-27.943	8.17329e-110	3.7191e-107	240.043
ENSG00000183019.6	MCEMP1	-5.10458	1.78867	-27.8781	1.77869e-109	7.84832e-107	239.27
ENSG00000169252.5	ADRB2	-3.57117	1.59508	-27.8745	1.85817e-109	7.95788e-107	239.222
ENSG00000103241.6	FOXF1	-2.90976	2.33843	-27.6767	1.99281e-108	8.29065e-106	236.861
ENSG00000142748.11	FCN3	-4.85047	2.12136	-27.6585	2.47951e-108	1.00289e-105	236.643
ENSG00000122679.7	RAMP3	-3.26246	3.01685	-27.6339	3.33222e-108	1.31136e-105	236.349
ENSG00000133800.7	LYVE1	-3.54659	1.97553	-27.4209	4.30442e-107	1.64939e-104	233.796
ENSG00000189129.12	PLAC9	-2.89911	1.27822	-27.3414	1.1189e-106	4.1775e-104	232.816
ENSG00000169744.11	LDB2	-2.77615	3.37677	-27.2474	3.46394e-106	1.26096e-103	231.716
ENSG00000072163.17	LIMS2	-3.0267	3.36618	-27.1452	1.18536e-105	4.20975e-103	230.489
ENSG00000159708.16	LRRC36	-4.05752	0.370346	-27.048	3.81711e-105	1.32335e-102	229.297
ENSG00000047648.20	ARHGAP6	-2.6792	1.37801	-26.9987	6.91463e-105	2.34149e-102	228.705
ENSG00000104967.6	NOVA2	-2.60449	1.29584	-26.9501	1.24054e-104	4.10534e-102	228.116
ENSG00000118526.6	TCF21	-3.84866	1.57673	-26.8915	2.51228e-104	8.12917e-102	227.444
ENSG00000188536.11	HBA2	-4.85209	1.43531	-26.8891	2.58668e-104	8.18797e-102	227.416
ENSG00000150048.9	CLEC1A	-2.46272	0.868451	-26.8631	3.53729e-104	1.09588e-101	227.024
ENSG00000165197.4	VEGFD	-5.00151	0.561656	-26.7858	8.97717e-104	2.72326e-101	226.17
ENSG00000266524.2	GDF10	-4.33825	0.237777	-26.7531	1.33204e-103	3.95832e-101	225.759
ENSG00000267107.5	PCAT19	-2.7361	1.52292	-26.6879	2.92277e-103	8.5117e-101	224.984
ENSG00000158246.7	FAM46B	-3.23931	1.6335	-26.5708	1.19909e-102	3.42351e-100	223.588
ENSG00000134256.11	CD101	-2.80762	1.28516	-26.5554	1.44361e-102	4.04238e-100	223.384
ENSG00000130307.10	USHBP1	-2.46309	0.705473	-26.5395	1.7498e-102	4.80734e-100	223.123
ENSG00000198844.9	ARHGEF15	-2.62126	2.65003	-26.5338	1.87481e-102	5.0554e-100	223.145
ENSG00000171056.7	SOX7	-3.09378	1.36864	-26.4184	7.54276e-102	1.99691e-99	221.748
ENSG00000120279.6	MYCT1	-2.43881	2.33524	-26.315	2.62757e-101	6.83214e-99	220.512
ENSG00000172159.14	FRMD3	-2.81011	1.07512	-26.283	3.86591e-101	9.87572e-99	220.099
ENSG00000170989.8	S1PR1	-3.00144	3.90366	-26.0881	4.06824e-100	1.02134e-97	217.774
ENSG00000131097.5	HIGD1B	-3.06795	0.576194	-26.0555	6.03101e-100	1.48843e-97	217.342
ENSG00000070778.11	PTPN21	-2.60606	3.6184	-25.9289	2.78589e-99	6.71717e-97	215.854
ENSG00000135917.12	SLC19A3	-3.67626	0.759681	-25.928	2.81401e-99	6.71717e-97	215.841
ENSG00000154133.13	ROBO4	-2.99078	3.70568	-25.8284	9.38268e-99	2.20357e-96	214.644
ENSG00000105538.7	RASIP1	-2.53309	2.6899	-25.7978	1.35749e-98	3.13752e-96	214.281
ENSG00000166265.10	CYYR1	-2.39594	2.9691	-25.5235	3.74667e-97	8.52425e-95	210.97
ENSG00000139567.11	ACVRL1	-2.66549	4.40444	-25.2799	7.13892e-96	1.59923e-93	208.026
ENSG00000095370.18	SH2D3C	-2.40496	3.49852	-25.2289	1.32441e-95	2.92193e-93	207.409
ENSG00000114790.11	ARHGEF26	-2.98693	3.25742	-25.1957	1.97897e-95	4.30086e-93	207.009
ENSG00000114654.7	EFCC1	-2.91022	1.2761	-25.0956	6.64918e-95	1.4238e-92	205.808
ENSG00000136114.14	THSD1	-2.36341	1.42284	-25.0689	9.19214e-95	1.93981e-92	205.477
ENSG00000133121.19	STARD13	-2.17972	3.15899	-24.948	3.97373e-94	8.26593e-92	204.021
ENSG00000092421.15	SEMA6A	-2.86557	2.30148	-24.8744	9.68919e-94	1.9871e-91	203.138
ENSG00000177098.7	SCN4B	-3.30639	1.65166	-24.857	1.19565e-93	2.41803e-91	202.932
ENSG00000164035.8	EMCN	-3.06663	2.86863	-24.7794	3.06083e-93	6.10531e-91	201.984
ENSG00000171115.3	GIMAP8	-2.67054	3.34799	-24.7386	5.01589e-93	9.86977e-91	201.487
ENSG00000198873.11	GRK5	-2.73488	3.74014	-24.5689	3.91911e-92	7.60881e-90	199.435
ENSG00000169418.9	NPR1	-3.13401	2.83472	-24.37	4.36347e-91	8.36006e-89	197.037
ENSG00000164736.5	SOX17	-2.7992	0.415393	-24.3463	5.81322e-91	1.0993e-88	196.723
ENSG00000149557.11	FEZ1	-2.33794	2.10865	-24.2675	1.51096e-90	2.82065e-88	195.814
ENSG00000161835.9	GRASP	-2.47016	2.43287	-24.226	2.49886e-90	4.60582e-88	195.307
ENSG00000164764.10	SBSPON	-3.08189	0.813204	-24.2078	3.11349e-90	5.66694e-88	195.086
ENSG00000115361.6	ACADL	-4.34386	0.293773	-24.1847	4.12072e-90	7.40763e-88	194.813
ENSG00000101307.14	SIRPB1	-3.27534	1.38623	-24.1429	6.84028e-90	1.21465e-87	194.309
ENSG00000112214.9	FHL5	-3.2706	0.25415	-24.067	1.71531e-89	3.00922e-87	193.367
ENSG00000154783.9	FGD5	-2.44027	3.73387	-23.9444	7.57197e-89	1.31256e-86	191.886
ENSG00000135363.10	LMO2	-2.06552	2.87271	-23.9118	1.12519e-88	1.92752e-86	191.507
ENSG00000130052.12	STARD8	-2.28764	2.81528	-23.8191	3.45628e-88	5.85196e-86	190.386
ENSG00000141338.12	ABCA8	-3.72101	1.98256	-23.8102	3.85255e-88	6.44794e-86	190.28
ENSG00000151718.14	WWC2	-2.51435	4.40718	-23.7425	8.75197e-88	1.44815e-85	189.446
ENSG00000152580.8	IGSF10	-3.70243	1.49299	-23.7101	1.29565e-87	2.11977e-85	189.078
ENSG00000043591.5	ADRB1	-4.11184	0.456337	-23.6652	2.23096e-87	3.60944e-85	188.542
ENSG00000227051.5	C14orf132	-3.05685	3.14491	-23.6456	2.83044e-87	4.52902e-85	188.279
ENSG00000091106.17	NLRC4	-2.29606	1.41773	-23.6322	3.32655e-87	5.265e-85	188.141
ENSG00000171132.12	PRKCE	-1.93734	3.54609	-23.5889	5.62232e-87	8.80286e-85	187.594
ENSG00000182575.7	NXPH3	-2.76478	0.52405	-23.5865	5.79187e-87	8.97185e-85	187.567
ENSG00000133116.7	KL	-3.17531	0.680946	-23.4466	3.15171e-86	4.83074e-84	185.899
ENSG00000102760.12	RGCC	-3.03335	4.84948	-23.3939	5.97127e-86	9.05704e-84	185.244
ENSG00000134201.9	GSTM5	-2.80571	0.759898	-23.3802	7.04179e-86	1.05707e-83	185.093
ENSG00000157554.17	ERG	-2.29727	3.35414	-23.36	9.00161e-86	1.33747e-83	184.828
ENSG00000167261.12	DPEP2	-2.55605	1.63544	-23.1966	6.50921e-85	9.5738e-83	182.886
ENSG00000276644.3	DACH1	-3.11424	0.907297	-23.1749	8.46877e-85	1.23314e-82	182.624
ENSG00000092295.10	TGM1	-2.68432	0.215356	-23.1448	1.21921e-84	1.75772e-82	182.221
ENSG00000233038.4	AC011899.9	-2.65445	0.645395	-23.1281	1.49089e-84	2.12832e-82	182.044
ENSG00000022267.15	FHL1	-4.02301	4.18014	-22.8507	4.28478e-83	6.05735e-81	178.691
ENSG00000127241.15	MASP1	-3.32457	0.315918	-22.8469	4.48513e-83	6.27961e-81	178.663
ENSG00000069702.9	TGFBR3	-3.02546	3.14207	-22.7799	1.00885e-82	1.39903e-80	177.824
ENSG00000131831.16	RAI2	-2.45874	2.53493	-22.6743	3.61801e-82	4.96999e-80	176.568
ENSG00000176435.6	CLEC14A	-2.44022	3.89523	-22.4081	9.04157e-81	1.23041e-78	173.334
ENSG00000126785.11	RHOJ	-2.02684	2.7666	-22.373	1.38155e-80	1.86267e-78	172.938
ENSG00000137834.13	SMAD6	-2.47442	2.97045	-22.3578	1.66101e-80	2.2189e-78	172.741
ENSG00000116194.11	ANGPTL1	-3.06537	0.291813	-22.3196	2.6353e-80	3.48842e-78	172.309
ENSG00000224397.4	LINC01272	-2.77486	2.57925	-22.313	2.85222e-80	3.74155e-78	172.207
ENSG00000179776.16	CDH5	-2.70155	4.85915	-22.1773	1.46974e-79	1.91079e-77	170.563
ENSG00000135063.16	FAM189A2	-3.55589	2.55647	-22.1745	1.51988e-79	1.95849e-77	170.533
ENSG00000004776.10	HSPB6	-3.20641	1.74279	-22.0934	4.04733e-79	5.16958e-77	169.579
ENSG00000213203.2	GIMAP1	-2.21641	2.22899	-22.0789	4.81915e-79	6.10188e-77	169.41
ENSG00000175084.10	DES	-3.9858	2.09078	-22.0494	6.87796e-79	8.63362e-77	169.034
ENSG00000112137.15	PHACTR1	-2.72397	3.10699	-22.012	1.08136e-78	1.34579e-76	168.571
ENSG00000261371.4	PECAM1	-2.44631	6.94498	-21.9796	1.59852e-78	1.97254e-76	168.215
ENSG00000064989.11	CALCRL	-2.95399	4.2955	-21.9188	3.32711e-78	4.0711e-76	167.448
ENSG00000165495.14	PKNOX2	-2.94665	0.847022	-21.9142	3.51624e-78	4.26666e-76	167.445
ENSG00000170477.11	KRT4	-4.78762	0.253618	-21.7713	1.97061e-77	2.3689e-75	165.72
ENSG00000173269.12	MMRN2	-2.25721	3.83493	-21.7707	1.98479e-77	2.3689e-75	165.66
ENSG00000183607.8	GKN2	-5.55343	0.0111167	-21.6977	4.78436e-77	5.66382e-75	164.833
ENSG00000120913.22	PDLIM2	-2.11829	3.85181	-21.6591	7.6123e-77	8.93893e-75	164.319
ENSG00000116016.12	EPAS1	-2.76561	7.97598	-21.6265	1.12756e-76	1.31347e-74	163.988
ENSG00000187800.12	PEAR1	-2.2463	2.04529	-21.4925	5.66582e-76	6.54762e-74	162.369
ENSG00000138669.8	PRKG2	-3.22436	0.126838	-21.4661	7.77949e-76	8.91946e-74	162.065
ENSG00000167874.6	TMEM88	-2.34984	0.265149	-21.4629	8.09341e-76	9.20689e-74	162.006
ENSG00000250899.3	RP11-253E3.3	-2.30221	0.57023	-21.4034	1.65553e-75	1.8687e-73	161.306
ENSG00000117245.11	KIF17	-2.26955	0.259766	-21.3621	2.71996e-75	3.04657e-73	160.797
ENSG00000171049.8	FPR2	-3.42051	0.377602	-21.3603	2.78157e-75	3.09179e-73	160.8
ENSG00000135218.16	CD36	-3.72428	3.63703	-21.3003	5.72066e-75	6.31049e-73	160.024
ENSG00000144843.10	ADPRH	-1.75294	3.31325	-21.2923	6.2952e-75	6.89206e-73	159.933
ENSG00000131055.4	COX4I2	-2.5149	1.15608	-21.2752	7.73888e-75	8.40939e-73	159.78
ENSG00000198075.8	SULT1C4	-2.68976	0.195243	-21.267	8.53924e-75	9.21036e-73	159.671
ENSG00000103647.11	CORO2B	-2.60474	0.748133	-21.2315	1.30877e-74	1.40125e-72	159.258
ENSG00000107242.16	PIP5K1B	-2.91154	2.04448	-21.1875	2.21905e-74	2.35851e-72	158.697
ENSG00000156218.11	ADAMTSL3	-2.84625	1.76356	-21.1488	3.53404e-74	3.72893e-72	158.245
ENSG00000241644.2	INMT	-4.26645	3.60652	-21.1421	3.83012e-74	4.01225e-72	158.136
ENSG00000114812.11	VIPR1	-3.4148	3.08038	-21.082	7.88477e-74	8.20072e-72	157.404
ENSG00000206384.9	COL6A6	-3.74435	1.64272	-21.0526	1.12291e-73	1.15962e-71	157.079
ENSG00000091428.16	RAPGEF4	-2.07266	1.63426	-21.0098	1.87666e-73	1.92437e-71	156.603
ENSG00000112782.14	CLIC5	-4.60559	3.91665	-20.9889	2.41107e-73	2.45507e-71	156.312
ENSG00000229619.3	MBNL1-AS1	-2.27531	0.761763	-20.9405	4.30992e-73	4.35811e-71	155.777
ENSG00000196549.9	MME	-3.5528	2.78992	-20.9027	6.78653e-73	6.81508e-71	155.261
ENSG00000126759.11	CFP	-2.44575	0.999928	-20.8975	7.21637e-73	7.19709e-71	155.266
ENSG00000099260.9	PALMD	-2.34633	2.8011	-20.8714	9.87414e-73	9.78077e-71	154.898
ENSG00000185291.9	IL3RA	-1.82176	2.76754	-20.7835	2.83312e-72	2.78737e-70	153.862
ENSG00000157927.15	RADIL	-2.92895	0.380077	-20.6991	7.7904e-72	7.61316e-70	152.898
ENSG00000161281.9	COX7A1	-2.03897	1.57967	-20.6785	9.9717e-72	9.67986e-70	152.648
ENSG00000135111.13	TBX3	-2.36991	2.64798	-20.661	1.22851e-71	1.18465e-69	152.39
ENSG00000183807.7	FAM162B	-2.58366	0.311743	-20.6326	1.7263e-71	1.65373e-69	152.101
ENSG00000174175.15	SELP	-2.69396	2.05368	-20.6016	2.50325e-71	2.38234e-69	151.697
ENSG00000186417.12	GLDN	-3.00067	1.57228	-20.5643	3.91259e-71	3.69943e-69	151.263
ENSG00000168497.4	SDPR	-3.80339	4.49253	-20.5188	6.73993e-71	6.33162e-69	150.689
ENSG00000117069.13	ST6GALNAC5	-2.73694	1.9256	-20.5106	7.43109e-71	6.93616e-69	150.616
ENSG00000123178.13	SPRYD7	-1.36065	3.20783	-20.5029	8.15404e-71	7.56248e-69	150.508
ENSG00000165072.9	MAMDC2	-3.48313	2.14684	-20.4631	1.31178e-70	1.20891e-68	150.026
ENSG00000046653.13	GPM6B	-2.3816	2.32784	-20.4292	1.96715e-70	1.80149e-68	149.638
ENSG00000157734.12	SNX22	-2.02215	1.88732	-20.396	2.92601e-70	2.66285e-68	149.273
ENSG00000213853.8	EMP2	-2.97986	7.30822	-20.3844	3.36309e-70	3.04161e-68	149.129
ENSG00000204305.12	AGER	-6.64955	4.48345	-20.3697	4.00659e-70	3.60124e-68	148.963
ENSG00000144218.17	AFF3	-3.35259	1.58334	-20.3453	5.36048e-70	4.78858e-68	148.645
ENSG00000133561.14	GIMAP6	-2.31054	3.7887	-20.3247	6.86128e-70	6.09189e-68	148.348
ENSG00000164161.8	HHIP	-4.88178	1.78525	-20.2929	1.00269e-69	8.84861e-68	148.001
ENSG00000168907.12	PLA2G4F	-3.61552	2.58843	-20.2851	1.10085e-69	9.65635e-68	147.894
ENSG00000112902.10	SEMA5A	-3.04577	3.5934	-20.2499	1.67591e-69	1.46125e-67	147.462
ENSG00000107742.11	SPOCK2	-3.60215	5.43023	-20.2398	1.89134e-69	1.63927e-67	147.381
ENSG00000118777.9	ABCG2	-2.29026	1.44955	-20.2101	2.69512e-69	2.32211e-67	147.071
ENSG00000080546.12	SESN1	-1.81242	3.63235	-20.2071	2.79101e-69	2.39058e-67	146.957
ENSG00000261269.1	RP11-389C8.2	-2.01695	0.887539	-20.1735	4.17132e-69	3.55197e-67	146.644
ENSG00000197852.9	FAM212B	-1.8046	2.06162	-20.1234	7.57939e-69	6.41648e-67	146.031
ENSG00000197415.10	VEPH1	-3.63155	2.60102	-20.1162	8.26178e-69	6.95375e-67	145.884
ENSG00000114200.8	BCHE	-3.14088	0.227968	-20.1137	8.51016e-69	7.12163e-67	145.935
ENSG00000127329.13	PTPRB	-2.82639	4.58421	-20.103	9.66506e-69	8.04188e-67	145.72
ENSG00000145147.18	SLIT2	-2.75616	3.77269	-20.0666	1.49166e-68	1.23409e-66	145.279
ENSG00000257542.4	OR7E47P	-2.60517	0.604202	-20.0483	1.8539e-68	1.52512e-66	145.161
ENSG00000109846.6	CRYAB	-2.39853	2.50519	-20.0091	2.9584e-68	2.42007e-66	144.633
ENSG00000171777.14	RASGRP4	-2.22751	0.822233	-20.0013	3.24749e-68	2.64172e-66	144.603
ENSG00000115896.14	PLCL1	-1.996	1.392	-19.997	3.41657e-68	2.76381e-66	144.548
ENSG00000156076.8	WIF1	-5.47703	1.80169	-19.988	3.80235e-68	3.0589e-66	144.382
ENSG00000183287.12	CCBE1	-3.36248	1.32566	-19.9751	4.4366e-68	3.54952e-66	144.254
ENSG00000182253.13	SYNM	-1.98608	2.81746	-19.9652	4.98961e-68	3.97015e-66	144.109
ENSG00000106034.16	CPED1	-2.45445	2.56298	-19.8733	1.48984e-67	1.179e-65	143.018
ENSG00000133246.10	PRAM1	-2.41856	1.61547	-19.866	1.62606e-67	1.27984e-65	142.977
ENSG00000066056.12	TIE1	-2.15574	3.98388	-19.833	2.4074e-67	1.88463e-65	142.502
ENSG00000169860.6	P2RY1	-2.02062	1.88951	-19.8287	2.53333e-67	1.97261e-65	142.536
ENSG00000163145.11	C1QTNF7	-3.24254	0.656415	-19.8279	2.55544e-67	1.97924e-65	142.541
ENSG00000138685.11	FGF2	-2.55807	1.13509	-19.8064	3.30035e-67	2.54267e-65	142.287
ENSG00000094963.12	FMO2	-3.7598	4.11078	-19.7843	4.29332e-67	3.29026e-65	141.949
ENSG00000112964.12	GHR	-2.5932	0.245758	-19.7753	4.77738e-67	3.64206e-65	141.926
ENSG00000184113.9	CLDN5	-3.04622	3.69439	-19.7228	8.91535e-67	6.76127e-65	141.204
ENSG00000162520.13	SYNC	-2.13744	0.420771	-19.7052	1.09878e-66	8.2898e-65	141.095
ENSG00000235997.2	AC109642.1	-2.86423	0.472406	-19.6793	1.49415e-66	1.11712e-64	140.792
ENSG00000113070.7	HBEGF	-2.73811	3.87411	-19.6792	1.49604e-66	1.11712e-64	140.684
ENSG00000157570.10	TSPAN18	-2.24097	3.28164	-19.6332	2.58285e-66	1.91882e-64	140.15
ENSG00000184005.10	ST6GALNAC3	-2.31758	0.650395	-19.5908	4.27439e-66	3.15936e-64	139.748
ENSG00000115602.15	IL1RL1	-3.74315	0.857486	-19.5897	4.32779e-66	3.18267e-64	139.701
ENSG00000198948.10	MFAP3L	-2.55072	0.979454	-19.562	6.00908e-66	4.39689e-64	139.401
ENSG00000135052.15	GOLM1	2.37179	7.0836	19.5079	1.14211e-65	8.31513e-64	138.666
ENSG00000137507.10	LRRC32	-2.33278	4.37344	-19.4839	1.51777e-65	1.09952e-63	138.372
ENSG00000111961.15	SASH1	-1.95151	4.42446	-19.3813	5.11504e-65	3.68714e-63	137.156
ENSG00000137726.14	FXYD6	-2.144	3.41314	-19.3808	5.14561e-65	3.6909e-63	137.164
ENSG00000170909.12	OSCAR	-2.51745	2.66194	-19.3677	6.01102e-65	4.29051e-63	137.029
ENSG00000166961.13	MS4A15	-4.92785	1.17854	-19.3472	7.65654e-65	5.43838e-63	136.804
ENSG00000131634.12	TMEM204	-1.90137	3.41128	-19.3243	1.0044e-64	7.09957e-63	136.502
ENSG00000154188.8	ANGPT1	-2.79266	2.54354	-19.3218	1.03381e-64	7.27212e-63	136.488
ENSG00000137872.14	SEMA6D	-2.73044	1.37043	-19.2764	1.76904e-64	1.23841e-62	136.013
ENSG00000261338.2	RP11-378A13.1	-1.75378	0.26272	-19.2653	2.01599e-64	1.40454e-62	135.902
ENSG00000167850.3	CD300C	-2.43526	0.919921	-19.249	2.44482e-64	1.69519e-62	135.716
ENSG00000129467.12	ADCY4	-1.86045	2.38069	-19.2287	3.1083e-64	2.14502e-62	135.43
ENSG00000155011.7	DKK2	-2.60044	1.11474	-19.1713	6.12322e-64	4.20567e-62	134.793
ENSG00000161940.9	BCL6B	-1.84949	3.00509	-19.1703	6.20025e-64	4.23858e-62	134.707
ENSG00000136732.13	GYPC	-1.98832	3.53159	-19.1229	1.08406e-63	7.37618e-62	134.125
ENSG00000122694.14	GLIPR2	-2.41974	4.40507	-19.1168	1.16532e-63	7.89222e-62	134.045
ENSG00000121691.4	CAT	-2.09488	5.93467	-19.0751	1.90653e-63	1.28523e-61	133.58
ENSG00000011201.9	ANOS1	-3.28488	4.15144	-19.0389	2.92224e-63	1.96086e-61	133.141
ENSG00000261685.2	ENSG00000261685.2	-3.10149	0.44198	-19.035	3.05952e-63	2.04356e-61	133.201
ENSG00000157510.12	AFAP1L1	-1.82957	2.97093	-19.0316	3.18473e-63	2.11748e-61	133.079
ENSG00000169282.16	KCNAB1	-1.95533	0.833327	-18.9944	4.93246e-63	3.26462e-61	132.734
ENSG00000197256.9	KANK2	-1.72296	5.77334	-18.9671	6.80928e-63	4.48642e-61	132.298
ENSG00000145990.9	GFOD1	-2.0086	2.36894	-18.956	7.75923e-63	5.06646e-61	132.219
ENSG00000110756.16	HPS5	-1.21346	4.33585	-18.956	7.75528e-63	5.06646e-61	132.153
ENSG00000163710.6	PCOLCE2	-3.29841	1.39306	-18.9365	9.76088e-63	6.34501e-61	131.997
ENSG00000146966.11	DENND2A	-2.07076	2.34973	-18.9167	1.23273e-62	7.97766e-61	131.756
ENSG00000179144.4	GIMAP7	-2.06282	2.94734	-18.9138	1.2744e-62	8.21084e-61	131.69
ENSG00000197381.14	ADARB1	-1.85261	3.83033	-18.8149	4.08176e-62	2.61826e-60	130.501
ENSG00000134020.7	PEBP4	-4.70678	2.18724	-18.803	4.69656e-62	2.99941e-60	130.39
ENSG00000244734.2	HBB	-4.92539	3.77878	-18.7937	5.2359e-62	3.32925e-60	130.297
ENSG00000160867.13	FGFR4	-3.21328	2.68856	-18.7916	5.3687e-62	3.39885e-60	130.244
ENSG00000102935.10	ZNF423	-2.1302	1.0266	-18.7757	6.47088e-62	4.07889e-60	130.169
ENSG00000105974.10	CAV1	-4.12907	6.1335	-18.7448	9.30386e-62	5.83938e-60	129.76
ENSG00000031081.9	ARHGAP31	-2.4321	4.55988	-18.7435	9.4414e-62	5.90027e-60	129.665
ENSG00000144655.13	CSRNP1	-2.32278	4.94573	-18.7226	1.20733e-61	7.51278e-60	129.425
ENSG00000122707.10	RECK	-1.75798	2.73266	-18.7186	1.26491e-61	7.83757e-60	129.427
ENSG00000000938.11	FGR	-2.31995	3.67001	-18.6328	3.46144e-61	2.13568e-59	128.369
ENSG00000152402.9	GUCY1A2	-2.45413	2.68704	-18.6233	3.87373e-61	2.37998e-59	128.289
ENSG00000197471.10	SPN	-2.59394	3.78401	-18.577	6.66541e-61	4.07794e-59	127.715
ENSG00000187688.13	TRPV2	-2.05709	3.95028	-18.5679	7.41281e-61	4.51623e-59	127.607
ENSG00000138207.11	RBP4	-3.38486	0.913968	-18.5607	8.06603e-61	4.89373e-59	127.622
ENSG00000171303.6	KCNK3	-3.31855	2.24644	-18.5426	9.97063e-61	6.02416e-59	127.346
ENSG00000111863.11	ADTRP	-2.69573	1.10284	-18.5388	1.04235e-60	6.27179e-59	127.382
ENSG00000117758.12	STX12	-1.0699	5.42027	-18.5311	1.14125e-60	6.83859e-59	127.172
ENSG00000059573.7	ALDH18A1	1.50739	5.91382	18.5179	1.33115e-60	7.94379e-59	127.05
ENSG00000204301.6	NOTCH4	-1.90538	3.88242	-18.5029	1.58647e-60	9.42881e-59	126.85
ENSG00000112425.12	EPM2A	-1.33656	1.36684	-18.4977	1.68758e-60	9.98895e-59	126.929
ENSG00000279453.1	RP3-425C14.4	-1.71583	2.04512	-18.4697	2.34155e-60	1.38038e-58	126.565
ENSG00000168477.16	TNXB	-3.34376	3.3802	-18.4682	2.381e-60	1.39797e-58	126.455
ENSG00000132970.11	WASF3	-2.25621	2.31201	-18.4527	2.85487e-60	1.66947e-58	126.325
ENSG00000183722.7	LHFP	-1.83789	4.13973	-18.4147	4.45448e-60	2.59447e-58	125.817
ENSG00000178726.6	THBD	-2.68159	4.60704	-18.3861	6.22179e-60	3.60938e-58	125.497
ENSG00000135049.14	AGTPBP1	-1.32788	3.56262	-18.3823	6.50952e-60	3.76132e-58	125.468
ENSG00000167641.9	PPP1R14A	-2.23474	2.07812	-18.3719	7.34713e-60	4.22852e-58	125.401
ENSG00000163788.12	SNRK	-1.25211	4.61944	-18.2822	2.09478e-59	1.20087e-57	124.271
ENSG00000101955.13	SRPX	-2.30873	2.10713	-18.2772	2.22075e-59	1.26809e-57	124.293
ENSG00000128849.10	CGNL1	-2.5436	4.46789	-18.2713	2.37759e-59	1.35235e-57	124.155
ENSG00000187116.12	LILRA5	-2.39312	0.983411	-18.2572	2.80539e-59	1.58947e-57	124.12
ENSG00000105339.9	DENND3	-1.86821	4.86407	-18.2508	3.02166e-59	1.70537e-57	123.91
ENSG00000025423.10	HSD17B6	-3.36084	3.05592	-18.2427	3.31967e-59	1.86632e-57	123.831
ENSG00000139874.5	SSTR1	-3.45727	0.360611	-18.2118	4.76049e-59	2.66606e-57	123.587
ENSG00000151702.15	FLI1	-1.8816	3.75434	-18.21	4.85944e-59	2.71105e-57	123.443
ENSG00000177303.8	CASKIN2	-1.65899	4.52806	-18.1518	9.57847e-59	5.32336e-57	122.756
ENSG00000164659.13	KIAA1324L	-2.44718	3.41871	-18.1464	1.01996e-58	5.64702e-57	122.706
ENSG00000087589.15	CASS4	-2.1591	2.17518	-18.1297	1.23884e-58	6.83288e-57	122.583
ENSG00000176971.3	FIBIN	-2.55689	2.06323	-18.0918	1.92708e-58	1.05887e-56	122.133
ENSG00000164850.13	GPER1	-2.52429	0.664941	-18.09	1.96629e-58	1.07636e-56	122.192
ENSG00000160801.12	PTH1R	-2.33931	0.376108	-18.0487	3.18246e-58	1.73557e-56	121.722
ENSG00000066629.15	EML1	-2.00149	2.84345	-18.0426	3.41329e-58	1.85451e-56	121.537
ENSG00000138821.11	SLC39A8	-2.86156	6.16865	-18.0332	3.8111e-58	2.06295e-56	121.443
ENSG00000108387.13	2017-09-04	-1.68018	2.47638	-18.0282	4.03966e-58	2.17858e-56	121.409
ENSG00000121075.8	TBX4	-2.67261	2.31288	-18.0246	4.20894e-58	2.26149e-56	121.334
ENSG00000225329.2	LHFPL3-AS2	-4.13394	0.352884	-18.0201	4.43702e-58	2.37528e-56	121.341
ENSG00000046889.17	PREX2	-2.39072	2.10154	-18.0094	5.021e-58	2.67805e-56	121.184
ENSG00000185010.12	F8	-1.82989	3.41315	-17.9905	6.25922e-58	3.3263e-56	120.909
ENSG00000119865.7	CNRIP1	-1.69538	2.15803	-17.9466	1.04239e-57	5.51934e-56	120.486
ENSG00000131471.5	AOC3	-3.00404	4.88738	-17.9348	1.1945e-57	6.30183e-56	120.271
ENSG00000186188.9	FFAR4	-2.90917	0.292273	-17.9167	1.47455e-57	7.75125e-56	120.19
ENSG00000150977.10	RILPL2	-1.45433	4.02074	-17.9089	1.61436e-57	8.45565e-56	119.95
ENSG00000100060.16	MFNG	-1.71073	3.36639	-17.8956	1.88264e-57	9.8255e-56	119.817
ENSG00000077943.7	ITGA8	-2.5578	3.16742	-17.8871	2.07956e-57	1.08144e-55	119.707
ENSG00000066405.11	CLDN18	-7.02119	3.16137	-17.8396	3.60763e-57	1.86942e-55	119.24
ENSG00000035664.10	DAPK2	-2.26931	3.51011	-17.825	4.27075e-57	2.20519e-55	118.983
ENSG00000186594.11	MIR22HG	-1.68818	3.61289	-17.7838	6.87999e-57	3.53991e-55	118.515
ENSG00000177494.5	ZBED2	-2.77337	1.07306	-17.7805	7.15055e-57	3.66617e-55	118.586
ENSG00000078596.9	ITM2A	-2.25167	3.39698	-17.7721	7.88594e-57	4.02903e-55	118.376
ENSG00000154175.15	ABI3BP	-3.03964	3.86042	-17.7533	9.7975e-57	4.98816e-55	118.156
ENSG00000173517.9	PEAK1	-1.78139	4.88088	-17.7529	9.84004e-57	4.99236e-55	118.141
ENSG00000070614.13	NDST1	-1.65539	6.03236	-17.7186	1.46492e-56	7.40649e-55	117.769
ENSG00000138735.14	PDE5A	-1.90469	3.61828	-17.7181	1.47326e-56	7.42288e-55	117.751
ENSG00000138722.8	MMRN1	-2.72658	2.11462	-17.7045	1.72447e-56	8.65863e-55	117.645
ENSG00000103034.13	NDRG4	-2.40073	2.19436	-17.6985	1.84803e-56	9.24716e-55	117.585
ENSG00000214491.7	SEC14L6	-3.01845	1.36652	-17.6754	2.41385e-56	1.2037e-54	117.344
ENSG00000071282.10	LMCD1	-1.81932	4.40307	-17.6403	3.61822e-56	1.79812e-54	116.842
ENSG00000140945.14	CDH13	-2.1835	2.60235	-17.6305	4.05432e-56	2.00799e-54	116.785
ENSG00000163686.12	ABHD6	-1.38736	2.31047	-17.6183	4.66815e-56	2.30417e-54	116.706
ENSG00000119457.7	SLC46A2	-3.39623	0.680775	-17.6081	5.25022e-56	2.58272e-54	116.598
ENSG00000100307.11	CBX7	-1.87004	3.99513	-17.5457	1.07915e-55	5.29073e-54	115.757
ENSG00000111897.6	SERINC1	-1.25064	6.94531	-17.5415	1.13197e-55	5.53106e-54	115.751
ENSG00000214708.4	AC090616.2	-2.56747	0.0710349	-17.5322	1.26058e-55	6.13889e-54	115.777
ENSG00000185483.10	ROR1	-2.25813	2.35446	-17.5224	1.41243e-55	6.85545e-54	115.553
ENSG00000174099.9	MSRB3	-2.15278	3.78094	-17.5106	1.6177e-55	7.82569e-54	115.356
ENSG00000032444.14	PNPLA6	-1.59156	5.44554	-17.4966	1.90004e-55	9.16107e-54	115.198
ENSG00000159200.16	RCAN1	-1.82979	4.53219	-17.4947	1.94247e-55	9.33475e-54	115.167
ENSG00000197766.6	CFD	-2.87976	3.54401	-17.4714	2.54112e-55	1.21715e-53	114.91
ENSG00000124785.7	NRN1	-2.27711	1.91118	-17.4299	4.10007e-55	1.95741e-53	114.523
ENSG00000109771.14	LRP2BP	-2.05706	1.34506	-17.4203	4.57909e-55	2.17896e-53	114.462
ENSG00000100034.12	PPM1F	-1.30226	4.3246	-17.4193	4.62841e-55	2.19526e-53	114.305
ENSG00000164687.9	FABP5	-2.31143	2.9357	-17.399	5.85045e-55	2.76586e-53	114.101
ENSG00000058335.14	RASGRF1	-3.46763	2.38607	-17.3931	6.26109e-55	2.95041e-53	114.034
ENSG00000204949.7	FAM83A-AS1	5.30998	-0.36082	17.3809	7.20013e-55	3.38197e-53	113.953
ENSG00000123243.13	ITIH5	-2.86945	3.04289	-17.3732	7.87228e-55	3.68579e-53	113.792
ENSG00000106688.10	SLC1A1	-2.77888	3.24836	-17.3683	8.32124e-55	3.88351e-53	113.732
ENSG00000154330.11	PGM5	-2.48972	2.27894	-17.3664	8.51096e-55	3.95936e-53	113.76
ENSG00000151474.18	FRMD4A	-1.47566	2.95779	-17.3302	1.28938e-54	5.97918e-53	113.347
ENSG00000115306.14	SPTBN1	-1.84499	8.01302	-17.298	1.8671e-54	8.63074e-53	113.011
ENSG00000254122.2	PCDHGB7	-2.08986	1.00742	-17.2809	2.27173e-54	1.04679e-52	112.885
ENSG00000119862.11	LGALSL	-2.01181	3.61506	-17.2766	2.38845e-54	1.09711e-52	112.678
ENSG00000133401.14	PDZD2	-2.82716	3.67147	-17.2758	2.40823e-54	1.10271e-52	112.667
ENSG00000106809.9	OGN	-3.33163	0.963575	-17.2747	2.43914e-54	1.11336e-52	112.764
ENSG00000204161.12	C10orf128	-1.85859	2.75406	-17.2599	2.89111e-54	1.31554e-52	112.538
ENSG00000168079.15	SCARA5	-3.7542	0.461912	-17.2533	3.11739e-54	1.41409e-52	112.533
ENSG00000135540.10	NHSL1	-2.02194	3.84039	-17.2466	3.36989e-54	1.52388e-52	112.329
ENSG00000141448.7	GATA6	-2.35054	2.8834	-17.2353	3.83598e-54	1.72928e-52	112.23
ENSG00000234456.6	MAGI2-AS3	-1.93442	2.85435	-17.2261	4.26303e-54	1.91586e-52	112.142
ENSG00000165757.8	KIAA1462	-2.25954	4.78693	-17.2109	5.07201e-54	2.27241e-52	111.925
ENSG00000143110.10	C1orf162	-2.02138	3.59172	-17.2084	5.21975e-54	2.33144e-52	111.9
ENSG00000125910.5	S1PR4	-2.01583	1.7913	-17.2068	5.31456e-54	2.36652e-52	111.995
ENSG00000183801.6	OLFML1	-1.88284	2.4858	-17.2002	5.73194e-54	2.5446e-52	111.875
ENSG00000128050.7	PAICS	1.69841	6.07504	17.1992	5.80349e-54	2.56853e-52	111.816
ENSG00000113555.5	PCDH12	-1.76758	3.53296	-17.1972	5.93367e-54	2.61819e-52	111.779
ENSG00000186642.14	PDE2A	-1.9286	1.82071	-17.1939	6.16704e-54	2.71294e-52	111.85
ENSG00000096063.13	SRPK1	1.4743	5.618	17.1829	6.99367e-54	3.06731e-52	111.645
ENSG00000113231.12	PDE8B	-1.75687	1.69606	-17.1635	8.73003e-54	3.81735e-52	111.521
ENSG00000064205.9	WISP2	-2.54474	2.43269	-17.1501	1.01824e-53	4.43908e-52	111.276
ENSG00000128512.18	DOCK4	-1.77808	4.18034	-17.1227	1.39315e-53	6.05542e-52	110.91
ENSG00000279662.1	RP11-609N14.4	-3.1449	0.143651	-17.1213	1.41535e-53	6.11539e-52	111.066
ENSG00000176438.11	SYNE3	-2.00141	2.47842	-17.1215	1.41295e-53	6.11539e-52	110.971
ENSG00000125810.9	CD93	-2.37328	5.7757	-17.1173	1.48167e-53	6.38301e-52	110.887
ENSG00000183010.15	PYCR1	3.50234	5.61222	17.1135	1.54883e-53	6.65265e-52	110.977
ENSG00000225342.2	AC079630.4	-3.53501	0.952916	-17.1126	1.5648e-53	6.70151e-52	110.901
ENSG00000166927.11	MS4A7	-2.47052	4.28589	-17.0986	1.83681e-53	7.84332e-52	110.639
ENSG00000178175.10	ZNF366	-2.22513	0.132979	-17.0691	2.57422e-53	1.096e-51	110.494
ENSG00000109501.12	WFS1	-1.84843	5.24946	-17.0589	2.88991e-53	1.22682e-51	110.192
ENSG00000102547.17	CAB39L	-1.55636	2.93645	-17.0275	4.13911e-53	1.75202e-51	109.889
ENSG00000144909.7	OSBPL11	-1.00882	4.02511	-16.9953	5.98209e-53	2.52479e-51	109.478
ENSG00000153902.12	LGI4	-1.84671	0.224441	-16.9931	6.13409e-53	2.58146e-51	109.633
ENSG00000136546.12	SCN7A	-3.16599	2.87369	-16.9897	6.37657e-53	2.67577e-51	109.416
ENSG00000205364.3	MT1M	-3.05047	0.242936	-16.9796	7.15487e-53	2.99374e-51	109.454
ENSG00000116678.17	LEPR	-2.41012	3.36508	-16.9759	7.45823e-53	3.11173e-51	109.252
ENSG00000107738.18	C10orf54	-1.75471	4.98006	-16.9614	8.80356e-53	3.66253e-51	109.075
ENSG00000149564.10	ESAM	-2.25767	4.73351	-16.9477	1.02899e-52	4.26868e-51	108.925
ENSG00000147443.11	DOK2	-2.15984	3.21071	-16.938	1.15006e-52	4.75741e-51	108.83
ENSG00000173706.11	HEG1	-2.32434	5.54498	-16.9375	1.15603e-52	4.76856e-51	108.831
ENSG00000154065.15	ANKRD29	-3.07477	2.87802	-16.9268	1.30688e-52	5.37557e-51	108.701
ENSG00000132376.18	INPP5K	-1.1713	4.71561	-16.9203	1.40752e-52	5.7732e-51	108.602
ENSG00000111058.6	ACSS3	-2.28038	2.45648	-16.8988	1.79771e-52	7.35292e-51	108.424
ENSG00000162407.8	PLPP3	-1.48287	5.3898	-16.8897	1.99525e-52	8.13806e-51	108.262
ENSG00000112367.9	FIG4	-1.02828	3.71161	-16.8821	2.17513e-52	8.84693e-51	108.209
ENSG00000144681.9	STAC	-2.8275	1.67392	-16.8733	2.40389e-52	9.75014e-51	108.165
ENSG00000147027.3	TMEM47	-1.99535	3.49646	-16.8693	2.51573e-52	1.01754e-50	108.043
ENSG00000184226.13	PCDH9	-2.96491	0.713854	-16.8683	2.54343e-52	1.0259e-50	108.168
ENSG00000153823.17	PID1	-2.44292	3.00947	-16.8612	2.75884e-52	1.10971e-50	107.961
ENSG00000184347.13	SLIT3	-2.98535	3.93868	-16.8511	3.0946e-52	1.24133e-50	107.831
ENSG00000197405.6	C5AR1	-2.16759	3.90511	-16.8435	3.37594e-52	1.35047e-50	107.737
ENSG00000136842.12	TMOD1	-2.1933	0.887736	-16.8387	3.56494e-52	1.42217e-50	107.858
ENSG00000166912.15	MTMR10	-1.26446	3.90771	-16.7614	8.58928e-52	3.41717e-50	106.821
ENSG00000108823.14	SGCA	-2.5855	0.99292	-16.7302	1.22377e-51	4.85539e-50	106.608
ENSG00000087074.7	PPP1R15A	-1.85364	5.71785	-16.6565	2.82394e-51	1.11738e-49	105.64
ENSG00000137393.9	RNF144B	-1.94232	4.3841	-16.6418	3.3387e-51	1.31748e-49	105.449
ENSG00000155660.9	PDIA4	1.56834	7.93082	16.6287	3.87108e-51	1.52343e-49	105.311
ENSG00000116690.10	PRG4	-3.49577	1.2134	-16.6196	4.2933e-51	1.68503e-49	105.299
ENSG00000177469.12	PTRF	-2.30576	6.86043	-16.6154	4.50264e-51	1.76244e-49	105.229
ENSG00000153093.17	ACOXL	-2.69947	1.14324	-16.5893	6.0509e-51	2.36212e-49	104.999
ENSG00000121068.12	TBX2	-2.07973	3.86705	-16.5472	9.74217e-51	3.79293e-49	104.388
ENSG00000186074.17	CD300LF	-2.15018	2.27659	-16.5379	1.08311e-50	4.20566e-49	104.363
ENSG00000109458.7	GAB1	-1.53349	3.90221	-16.5131	1.43366e-50	5.55201e-49	104.009
ENSG00000095713.12	CRTAC1	-4.03869	3.12972	-16.512	1.45046e-50	5.60215e-49	104.015
ENSG00000114378.15	HYAL1	-2.81093	2.92655	-16.5049	1.57198e-50	6.05544e-49	103.93
ENSG00000150764.12	DIXDC1	-1.40764	3.33966	-16.5036	1.59636e-50	6.13312e-49	103.937
ENSG00000147113.15	CXorf36	-1.72351	2.95656	-16.4978	1.70405e-50	6.52965e-49	103.883
ENSG00000172403.9	SYNPO2	-2.1841	3.21221	-16.4887	1.888e-50	7.21554e-49	103.749
ENSG00000164236.10	ANKRD33B	-2.28484	1.05681	-16.488	1.90259e-50	7.25226e-49	103.888
ENSG00000137960.5	GIPC2	-2.60866	0.34631	-16.4774	2.1445e-50	8.15303e-49	103.795
ENSG00000138670.15	RASGEF1B	-1.62248	3.73973	-16.4262	3.82285e-50	1.4496e-48	103.037
ENSG00000165124.16	SVEP1	-2.60213	3.47389	-16.4208	4.06221e-50	1.53636e-48	102.971
ENSG00000137824.14	RMDN3	-1.02151	5.05384	-16.408	4.695e-50	1.77108e-48	102.811
ENSG00000134532.14	SOX5	-2.23073	0.276662	-16.3974	5.29432e-50	1.98687e-48	102.91
ENSG00000169379.14	ARL13B	-1.14324	2.98833	-16.3975	5.28412e-50	1.98687e-48	102.786
ENSG00000173391.7	OLR1	-3.03067	4.11069	-16.3954	5.41386e-50	2.02651e-48	102.689
ENSG00000103710.9	RASL12	-1.77445	2.86346	-16.3372	1.04309e-49	3.89447e-48	102.083
ENSG00000088854.12	C20orf194	-1.38576	3.83931	-16.3244	1.20455e-49	4.48579e-48	101.895
ENSG00000103175.9	WFDC1	-2.23038	1.4375	-16.3241	1.20922e-49	4.4917e-48	102.025
ENSG00000130518.15	KIAA1683	-2.53896	1.60619	-16.3204	1.26079e-49	4.67134e-48	101.951
ENSG00000160408.13	ST6GALNAC6	-1.46926	5.18929	-16.2837	1.90397e-49	7.01867e-48	101.422
ENSG00000138639.16	ARHGAP24	-1.58839	3.17009	-16.2785	2.01976e-49	7.4267e-48	101.412
ENSG00000178826.9	TMEM139	-3.02391	1.07973	-16.2758	2.08225e-49	7.63718e-48	101.464
ENSG00000175662.16	TOM1L2	-1.47629	4.88121	-16.2737	2.13047e-49	7.79441e-48	101.307
ENSG00000180061.8	TMEM150B	-2.20411	0.76475	-16.2677	2.28018e-49	8.32122e-48	101.439
ENSG00000166025.16	AMOTL1	-2.02833	4.59612	-16.2584	2.53094e-49	9.21325e-48	101.139
ENSG00000137033.10	IL33	-2.78934	3.64418	-16.2107	4.32651e-49	1.57103e-47	100.612
ENSG00000073712.12	FERMT2	-1.52227	4.89365	-16.192	5.33971e-49	1.92932e-47	100.392
ENSG00000150457.8	LATS2	-1.27108	4.13536	-16.1685	6.95073e-49	2.50519e-47	100.14
ENSG00000068615.15	REEP1	-2.61923	0.427947	-16.164	7.30931e-49	2.62792e-47	100.282
ENSG00000179348.10	GATA2	-2.00788	2.84584	-16.1518	8.38162e-49	3.00603e-47	99.9957
ENSG00000169442.7	CD52	-2.62872	4.44986	-16.1512	8.43711e-49	3.0185e-47	99.9494
ENSG00000112419.13	PHACTR2	-1.71043	4.54352	-16.1367	9.92388e-49	3.54171e-47	99.7745
ENSG00000079308.15	TNS1	-2.40074	7.24455	-16.1349	1.01225e-48	3.60376e-47	99.8543
ENSG00000148541.11	FAM13C	-2.04838	0.53809	-16.1277	1.098e-48	3.89949e-47	99.8929
ENSG00000159433.10	STARD9	-1.99454	2.4667	-16.1119	1.30981e-48	4.62915e-47	99.5816
ENSG00000140044.11	JDP2	-1.44056	4.21211	-16.0895	1.68326e-48	5.9346e-47	99.2535
ENSG00000171522.5	PTGER4	-1.94745	3.02754	-16.0823	1.82572e-48	6.42135e-47	99.2127
ENSG00000204217.11	BMPR2	-1.3546	6.10774	-16.0731	2.02397e-48	7.10144e-47	99.0887
ENSG00000152137.5	HSPB8	-2.37555	3.89055	-16.0419	2.86869e-48	1.00411e-46	98.7235
ENSG00000129250.10	KIF1C	-1.43047	6.49147	-16.0398	2.93687e-48	1.02551e-46	98.7336
ENSG00000188001.8	TPRG1	-1.93731	1.27238	-16.0068	4.24748e-48	1.47961e-46	98.5117
ENSG00000147257.12	GPC3	-3.06862	3.62443	-15.9961	4.78944e-48	1.66442e-46	98.2209
ENSG00000154734.13	ADAMTS1	-2.45706	4.47191	-15.9905	5.09751e-48	1.76726e-46	98.1541
ENSG00000255399.3	TBX5-AS1	-2.09535	1.57721	-15.9895	5.15225e-48	1.78199e-46	98.2875
ENSG00000120457.10	KCNJ5	-2.46205	1.79597	-15.976	5.98957e-48	2.06669e-46	98.0936
ENSG00000165410.13	CFL2	-1.57317	4.12694	-15.9515	7.87906e-48	2.71222e-46	97.7166
ENSG00000162062.13	C16orf59	3.27166	1.32886	15.9449	8.4775e-48	2.91134e-46	97.8465
ENSG00000123360.10	PDE1B	-1.88151	1.32621	-15.941	8.85305e-48	3.03316e-46	97.7818
ENSG00000163431.12	LMOD1	-2.09872	3.24858	-15.9342	9.55638e-48	3.25879e-46	97.5463
ENSG00000143382.12	ADAMTSL4	-2.23619	3.80522	-15.9344	9.53512e-48	3.25879e-46	97.528
ENSG00000137857.16	DUOX1	-3.49522	4.12767	-15.9339	9.5886e-48	3.26214e-46	97.5453
ENSG00000172201.9	ID4	-2.47172	3.08161	-15.9296	1.00543e-47	3.4126e-46	97.4949
ENSG00000136826.13	KLF4	-2.63523	4.13309	-15.9287	1.01606e-47	3.44067e-46	97.4667
ENSG00000188921.13	HACD4	-1.69032	3.63304	-15.918	1.14438e-47	3.86619e-46	97.3597
ENSG00000279117.1	CTD-2562J17.6	-2.21133	3.5596	-15.8943	1.49109e-47	5.02587e-46	97.0885
ENSG00000121797.9	CCRL2	-1.88881	2.10992	-15.8653	2.05898e-47	6.92396e-46	96.8761
ENSG00000147526.18	TACC1	-2.0508	5.9947	-15.8549	2.3127e-47	7.7529e-46	96.6796
ENSG00000174059.15	CD34	-1.78552	4.88727	-15.8548	2.31613e-47	7.7529e-46	96.64
ENSG00000156052.9	GNAQ	-1.29891	5.84828	-15.8321	2.98143e-47	9.95703e-46	96.3995
ENSG00000172322.12	CLEC12A	-2.45598	1.11521	-15.8068	3.94846e-47	1.31564e-45	96.2771
ENSG00000148841.14	ITPRIP	-1.71214	4.40445	-15.7979	4.36232e-47	1.44692e-45	96.0066
ENSG00000082175.13	PGR	-2.30957	0.415396	-15.7809	5.26697e-47	1.74301e-45	96.0434
ENSG00000174804.3	FZD4	-1.79011	4.19991	-15.768	6.07911e-47	2.00721e-45	95.6781
ENSG00000134030.12	CTIF	-1.28232	4.16818	-15.7519	7.27187e-47	2.3956e-45	95.5065
ENSG00000117791.14	2017-03-02	-1.73972	3.31472	-15.7454	7.81692e-47	2.56935e-45	95.4605
ENSG00000158435.6	CNOT11	1.0435	5.49184	15.7194	1.04268e-46	3.4118e-45	95.176
ENSG00000148053.14	NTRK2	-2.97479	0.868674	-15.7106	1.15048e-46	3.7561e-45	95.2009
ENSG00000120693.12	SMAD9	-2.06861	2.10244	-15.7063	1.20555e-46	3.92706e-45	95.1074
ENSG00000105971.13	CAV2	-2.84625	5.55857	-15.7035	1.24469e-46	4.04553e-45	95.0136
ENSG00000108622.9	ICAM2	-1.56943	2.79762	-15.6925	1.40505e-46	4.55657e-45	94.9243
ENSG00000119326.13	CTNNAL1	-1.49985	4.49932	-15.6893	1.45604e-46	4.71141e-45	94.8054
ENSG00000148082.8	SHC3	-2.39522	2.13331	-15.6495	2.26377e-46	7.3088e-45	94.4567
ENSG00000012822.14	CALCOCO1	-1.33753	5.5903	-15.6483	2.29403e-46	7.39012e-45	94.3613
ENSG00000233476.3	EEF1A1P6	-1.91221	2.86716	-15.6185	3.19031e-46	1.02548e-44	94.0836
ENSG00000112320.10	SOBP	-1.98567	1.18786	-15.6133	3.38133e-46	1.08448e-44	94.1628
ENSG00000100234.11	TIMP3	-2.3304	2.47469	-15.5928	4.23984e-46	1.35684e-44	93.8077
ENSG00000120318.14	ARAP3	-1.39732	3.60968	-15.5848	4.63401e-46	1.47973e-44	93.6841
ENSG00000159640.13	ACE	-1.95103	4.53082	-15.5837	4.68952e-46	1.49418e-44	93.643
ENSG00000163637.10	PRICKLE2	-1.61895	3.16094	-15.5777	5.00895e-46	1.59247e-44	93.6277
ENSG00000112531.15	QKI	-1.48314	6.03514	-15.5677	5.59956e-46	1.77637e-44	93.49
ENSG00000162614.17	NEXN	-1.76179	2.79967	-15.5628	5.9067e-46	1.86973e-44	93.4838
ENSG00000171943.10	SRGAP2C	-1.21343	1.8095	-15.5324	8.27071e-46	2.61236e-44	93.2713
ENSG00000165511.6	C10orf25	-1.37136	0.483887	-15.5261	8.86702e-46	2.79465e-44	93.2621
ENSG00000101938.13	CHRDL1	-3.27411	2.91735	-15.5169	9.81488e-46	3.08671e-44	92.9295
ENSG00000019485.11	PRDM11	-1.30164	2.65339	-15.516	9.91165e-46	3.11042e-44	93.0103
ENSG00000140254.11	DUOXA1	-2.92415	2.5145	-15.5075	1.08837e-45	3.40811e-44	92.8457
ENSG00000196814.13	MVB12B	-1.67034	3.91066	-15.5032	1.14078e-45	3.56456e-44	92.7657
ENSG00000090006.16	LTBP4	-2.39708	5.86494	-15.4899	1.32113e-45	4.11928e-44	92.6589
ENSG00000124191.16	TOX2	-1.88045	1.95211	-15.4853	1.39029e-45	4.32564e-44	92.698
ENSG00000163513.16	TGFBR2	-1.87928	6.81796	-15.4755	1.54919e-45	4.80974e-44	92.52
ENSG00000067082.13	KLF6	-1.84312	6.77406	-15.4741	1.57231e-45	4.87116e-44	92.5022
ENSG00000115507.8	OTX1	3.59584	1.10815	15.4604	1.82976e-45	5.65671e-44	92.5267
ENSG00000076067.10	RBMS2	-1.35384	5.45587	-15.457	1.90004e-45	5.86153e-44	92.2529
ENSG00000145335.14	SNCA	-1.88191	0.596465	-15.4502	2.04722e-45	6.30224e-44	92.4128
ENSG00000182389.17	CACNB4	-2.37638	0.478532	-15.4129	3.0878e-45	9.48554e-44	91.9902
ENSG00000118946.10	PCDH17	-1.84098	3.61001	-15.3715	4.86815e-45	1.49232e-43	91.3289
ENSG00000172260.12	NEGR1	-2.34318	1.25067	-15.3681	5.05591e-45	1.54662e-43	91.449
ENSG00000148339.11	SLC25A25	-1.46668	3.88346	-15.3605	5.49338e-45	1.67692e-43	91.2059
ENSG00000106004.4	HOXA5	-1.78044	1.58929	-15.3357	7.21733e-45	2.19857e-43	91.1009
ENSG00000130164.10	LDLR	-2.12341	5.91092	-15.3341	7.34505e-45	2.2328e-43	90.9426
ENSG00000114698.13	PLSCR4	-1.63104	3.82667	-15.3277	7.88008e-45	2.39046e-43	90.8455
ENSG00000112139.13	MDGA1	-2.07078	1.72858	-15.3224	8.35311e-45	2.52868e-43	90.9225
ENSG00000185432.11	METTL7A	-2.21326	5.45277	-15.3077	9.8115e-45	2.96401e-43	90.6411
ENSG00000136867.9	SLC31A2	-1.70668	0.456165	-15.3074	9.84311e-45	2.9674e-43	90.8644
ENSG00000144331.17	ZNF385B	-3.36206	1.94704	-15.2985	1.08591e-44	3.26693e-43	90.5752
ENSG00000154319.13	FAM167A	-2.6569	2.43073	-15.2864	1.23985e-44	3.72236e-43	90.4369
ENSG00000213088.8	ACKR1	-2.98561	2.34595	-15.2854	1.25373e-44	3.75628e-43	90.4203
ENSG00000235505.6	RP11-693N9.2	-1.73214	1.13615	-15.2678	1.52052e-44	4.54626e-43	90.3967
ENSG00000103994.15	ZNF106	-1.41677	5.45443	-15.2647	1.57267e-44	4.69254e-43	90.1496
ENSG00000156298.11	TSPAN7	-2.85089	3.23136	-15.2597	1.66219e-44	4.94952e-43	90.1053
ENSG00000181409.10	AATK	-2.50498	2.40746	-15.2553	1.74303e-44	5.17965e-43	90.1042
ENSG00000139970.15	RTN1	-2.10169	1.84642	-15.2491	1.86676e-44	5.52476e-43	90.1096
ENSG00000117114.18	ADGRL2	-2.13461	4.44856	-15.2492	1.86516e-44	5.52476e-43	89.9767
ENSG00000101916.11	TLR8	-2.28195	1.89964	-15.248	1.88875e-44	5.5785e-43	90.0807
ENSG00000085514.14	PILRA	-1.78081	2.6719	-15.224	2.45686e-44	7.24176e-43	89.7806
ENSG00000157077.13	ZFYVE9	-1.43908	3.62688	-15.2154	2.70015e-44	7.94282e-43	89.6347
ENSG00000197872.10	FAM49A	-1.6754	3.39093	-15.2097	2.87267e-44	8.43325e-43	89.5779
ENSG00000144120.11	TMEM177	1.53176	2.63642	15.2018	3.13188e-44	9.17571e-43	89.7281
ENSG00000164466.11	SFXN1	1.40224	4.71793	15.1905	3.54735e-44	1.03721e-42	89.4651
ENSG00000178568.12	ERBB4	-3.08166	0.187956	-15.179	4.02083e-44	1.17329e-42	89.4237
ENSG00000078081.6	LAMP3	-3.46491	5.66593	-15.1737	4.26223e-44	1.24125e-42	89.2292
ENSG00000154127.8	UBASH3B	-1.93344	2.9578	-15.1722	4.33322e-44	1.2594e-42	89.1867
ENSG00000127528.5	KLF2	-2.03837	3.7608	-15.1699	4.44276e-44	1.28867e-42	89.1185
ENSG00000144642.19	RBMS3	-2.00322	3.2314	-15.1526	5.36427e-44	1.55286e-42	88.9542
ENSG00000136630.12	HLX	-1.45927	2.40997	-15.1513	5.44621e-44	1.57346e-42	89.0378
ENSG00000158402.17	CDC25C	3.33371	0.712021	15.1372	6.35167e-44	1.83142e-42	89.0153
ENSG00000121211.6	MND1	2.66796	0.457102	15.1338	6.58929e-44	1.89618e-42	88.9781
ENSG00000150510.14	FAM124A	-1.60312	0.529166	-15.113	8.27228e-44	2.37579e-42	88.7511
ENSG00000129675.14	ARHGEF6	-1.68512	3.94106	-15.0695	1.33021e-43	3.81283e-42	88.0263
ENSG00000027075.12	PRKCH	-1.16503	4.49229	-15.0562	1.53684e-43	4.39644e-42	87.8754
ENSG00000109906.12	ZBTB16	-3.2873	0.656284	-15.056	1.53993e-43	4.39664e-42	88.04
ENSG00000130755.11	GMFG	-1.69422	3.70947	-15.0537	1.57864e-43	4.49835e-42	87.8643
ENSG00000260461.1	RP11-541N10.3	-1.55939	1.47753	-15.0516	1.61691e-43	4.59839e-42	88.0302
ENSG00000225383.5	SFTA1P	-3.26972	2.48975	-15.0408	1.8178e-43	5.15964e-42	87.7446
ENSG00000124615.16	MOCS1	-1.56716	2.93492	-15.0358	1.91886e-43	5.43589e-42	87.7264
ENSG00000235750.8	KIAA0040	-1.31283	4.94582	-15.0214	2.24541e-43	6.34863e-42	87.4931
ENSG00000198909.6	MAP3K3	-1.11728	4.61723	-15.0095	2.55742e-43	7.20281e-42	87.3661
ENSG00000065675.13	PRKCQ	-1.99646	1.40246	-15.009	2.56945e-43	7.22273e-42	87.548
ENSG00000131370.14	SH3BP5	-1.61289	2.85889	-15.0026	2.75466e-43	7.72843e-42	87.3692
ENSG00000126218.10	F10	-2.04429	0.709974	-14.998	2.89764e-43	8.11394e-42	87.4796
ENSG00000133574.8	GIMAP4	-1.71424	4.20223	-14.9913	3.1146e-43	8.70474e-42	87.1723
ENSG00000136869.13	TLR4	-1.94337	3.44192	-14.9613	4.32049e-43	1.20518e-41	86.8675
ENSG00000140092.13	FBLN5	-2.19968	4.71076	-14.942	5.32765e-43	1.48329e-41	86.6438
ENSG00000124766.5	SOX4	1.55403	6.92805	14.8959	8.78787e-43	2.44199e-41	86.1397
ENSG00000114853.12	ZBTB47	-1.19042	3.11442	-14.8928	9.08865e-43	2.52076e-41	86.1866
ENSG00000185532.13	PRKG1	-1.69741	2.63545	-14.89	9.36526e-43	2.59254e-41	86.1687
ENSG00000160593.16	JAML	-2.10636	3.7843	-14.8779	1.06828e-42	2.95166e-41	85.9512
ENSG00000161929.13	SCIMP	-1.93044	2.17088	-14.871	1.15079e-42	3.17361e-41	85.9911
ENSG00000211445.10	GPX3	-2.69862	6.75677	-14.8698	1.16577e-42	3.20884e-41	85.9539
ENSG00000095637.19	SORBS1	-1.85718	3.82339	-14.8665	1.20788e-42	3.31849e-41	85.8306
ENSG00000157168.17	NRG1	-2.46833	0.610516	-14.86	1.296e-42	3.55388e-41	85.9757
ENSG00000240184.5	PCDHGC3	-1.82382	3.06578	-14.8563	1.3503e-42	3.68887e-41	85.7594
ENSG00000177464.4	GPR4	-1.6133	2.02602	-14.8479	1.47764e-42	4.02919e-41	85.7789
ENSG00000064999.13	ANKS1A	-1.12703	5.17685	-14.8273	1.84779e-42	5.02909e-41	85.3945
ENSG00000169583.12	CLIC3	-2.66187	2.96583	-14.8226	1.94438e-42	5.28212e-41	85.3746
ENSG00000119280.15	C1orf198	-1.32257	6.17212	-14.8175	2.05522e-42	5.57281e-41	85.3178
ENSG00000148516.20	ZEB1	-1.55967	3.81162	-14.8123	2.17348e-42	5.88252e-41	85.253
ENSG00000171992.11	SYNPO	-1.9254	6.19421	-14.7998	2.48843e-42	6.72247e-41	85.1482
ENSG00000180198.14	RCC1	1.5845	5.09747	14.7954	2.60957e-42	7.03666e-41	85.1678
ENSG00000205795.4	CYS1	-2.52638	1.19939	-14.7916	2.72052e-42	7.32228e-41	85.1855
ENSG00000174326.10	SLC16A11	-2.36307	0.158579	-14.7836	2.96541e-42	7.96665e-41	85.1869
ENSG00000159713.9	TPPP3	-3.0555	4.08784	-14.782	3.01506e-42	8.08514e-41	84.9283
ENSG00000119138.4	KLF9	-1.75272	5.07505	-14.7799	3.08456e-42	8.25631e-41	84.8924
ENSG00000073910.18	FRY	-1.79047	4.23715	-14.763	3.70368e-42	9.89528e-41	84.7066
ENSG00000160883.9	HK3	-2.19275	2.94355	-14.7596	3.84086e-42	1.0243e-40	84.7111
ENSG00000173611.16	SCAI	-1.26861	3.0952	-14.7535	4.10324e-42	1.09227e-40	84.6828
ENSG00000038945.13	MSR1	-2.69625	5.02843	-14.7025	7.11735e-42	1.88429e-40	84.0855
ENSG00000149577.14	SIDT2	-1.13895	5.25121	-14.7026	7.11403e-42	1.88429e-40	84.0532
ENSG00000104267.8	CA2	-2.48075	3.21733	-14.7002	7.30064e-42	1.9293e-40	84.0512
ENSG00000220205.7	VAMP2	-1.27295	5.20199	-14.6971	7.54912e-42	1.99135e-40	83.9952
ENSG00000164879.6	CA3	-2.73337	0.210355	-14.6889	8.24184e-42	2.17015e-40	84.1526
ENSG00000196616.11	ADH1B	-4.90379	3.66675	-14.6771	9.36495e-42	2.45699e-40	83.848
ENSG00000155659.13	VSIG4	-2.8096	4.64587	-14.6772	9.35168e-42	2.45699e-40	83.8065
ENSG00000258947.5	TUBB3	4.48138	1.25576	14.6513	1.23571e-41	3.23618e-40	83.8016
ENSG00000120833.12	SOCS2	-2.23618	3.47277	-14.6448	1.32605e-41	3.46654e-40	83.4519
ENSG00000169926.8	KLF13	-1.49239	5.89985	-14.637	1.44124e-41	3.76092e-40	83.3746
ENSG00000138363.13	ATIC	1.13762	5.79821	14.6121	1.88453e-41	4.90889e-40	83.1116
ENSG00000108821.12	COL1A1	2.70332	9.92271	14.597	2.21736e-41	5.75684e-40	82.9749
ENSG00000019169.10	MARCO	-4.00645	4.44659	-14.5938	2.29443e-41	5.9447e-40	82.9486
ENSG00000166313.17	APBB1	-1.61587	3.64179	-14.5772	2.74136e-41	7.09005e-40	82.7352
ENSG00000163072.13	NOSTRIN	-1.86381	2.83283	-14.5524	3.58062e-41	9.24423e-40	82.5142
ENSG00000118407.13	FILIP1	-2.25032	2.84499	-14.5514	3.61901e-41	9.3268e-40	82.484
ENSG00000004799.7	PDK4	-2.85954	4.45931	-14.5289	4.60696e-41	1.18519e-39	82.2153
ENSG00000196329.9	GIMAP5	-2.03525	0.416163	-14.5237	4.86835e-41	1.25023e-39	82.407
ENSG00000090530.8	P3H2	-2.95559	3.59263	-14.5202	5.05637e-41	1.29623e-39	82.1159
ENSG00000136404.14	TM6SF1	-1.73735	1.1704	-14.5187	5.13681e-41	1.31454e-39	82.3189
ENSG00000110799.12	VWF	-2.5811	6.84488	-14.507	5.82637e-41	1.48838e-39	82.0616
ENSG00000149534.7	MS4A2	-2.63637	0.958061	-14.4935	6.73584e-41	1.7177e-39	82.0104
ENSG00000125895.5	TMEM74B	-1.88177	0.364537	-14.4794	7.82828e-41	1.98931e-39	81.9448
ENSG00000154258.15	ABCA9	-2.03789	0.781953	-14.4796	7.81482e-41	1.98931e-39	81.9149
ENSG00000114166.7	KAT2B	-1.33327	3.80964	-14.4601	9.62748e-41	2.44226e-39	81.487
ENSG00000138593.7	SECISBP2L	-1.6274	5.51156	-14.4587	9.77344e-41	2.47497e-39	81.4604
ENSG00000179820.14	MYADM	-2.00799	6.39802	-14.4435	1.1496e-40	2.90614e-39	81.345
ENSG00000158352.14	SHROOM4	-2.064	3.75168	-14.4399	1.19539e-40	3.01666e-39	81.2561
ENSG00000129244.7	ATP1B2	-1.99045	0.205115	-14.4394	1.20135e-40	3.02645e-39	81.5249
ENSG00000187513.8	GJA4	-1.6027	2.34029	-14.4377	1.22391e-40	3.07795e-39	81.3557
ENSG00000169174.10	PCSK9	-3.20257	1.66486	-14.4349	1.26108e-40	3.16597e-39	81.2834
ENSG00000145247.10	OCIAD2	1.94967	5.73564	14.4241	1.41482e-40	3.54581e-39	81.1649
ENSG00000185565.10	LSAMP	-1.93785	2.72178	-14.4152	1.55698e-40	3.89539e-39	81.0587
ENSG00000198624.11	CCDC69	-1.82308	4.77241	-14.4149	1.56117e-40	3.89918e-39	80.9827
ENSG00000119508.16	NR4A3	-2.50321	2.47089	-14.4064	1.70941e-40	4.26211e-39	80.9554
ENSG00000204397.6	CARD16	-1.58504	2.17913	-14.3687	2.55848e-40	6.3682e-39	80.6402
ENSG00000146072.6	TNFRSF21	1.75782	6.59695	14.3661	2.63086e-40	6.53719e-39	80.4784
ENSG00000154678.15	PDE1C	-2.3781	0.818807	-14.3557	2.93924e-40	7.29101e-39	80.5749
ENSG00000152583.11	SPARCL1	-2.16455	6.58637	-14.3512	3.08327e-40	7.63528e-39	80.3774
ENSG00000116005.10	PCYOX1	-1.21729	6.35436	-14.3487	3.16556e-40	7.82577e-39	80.3076
ENSG00000173457.9	PPP1R14B	1.93081	5.53108	14.3459	3.26059e-40	8.04703e-39	80.3538
ENSG00000175130.6	MARCKSL1	1.7824	6.61533	14.3415	3.41938e-40	8.42465e-39	80.2177
ENSG00000018280.15	SLC11A1	-2.04292	4.17396	-14.3239	4.1265e-40	1.01497e-38	80.0159
ENSG00000166482.10	MFAP4	-3.20142	5.43339	-14.3123	4.66718e-40	1.14409e-38	79.9553
ENSG00000137941.15	TTLL7	-2.19288	1.50791	-14.3088	4.84492e-40	1.18566e-38	80.0269
ENSG00000139174.9	PRICKLE1	-1.74682	1.6823	-14.3011	5.25642e-40	1.28421e-38	79.9608
ENSG00000186871.6	ERCC6L	2.88461	0.89492	14.3004	5.29583e-40	1.29167e-38	80.0829
ENSG00000198865.8	CCDC152	-1.63044	0.14073	-14.2874	6.08698e-40	1.48215e-38	79.9284
ENSG00000133874.1	RNF122	-1.23385	2.63665	-14.2848	6.25483e-40	1.52048e-38	79.7305
ENSG00000204136.9	GGTA1P	-1.69834	2.298	-14.2809	6.51668e-40	1.58149e-38	79.6893
ENSG00000122877.12	EGR2	-1.92581	2.97036	-14.2807	6.5325e-40	1.58269e-38	79.6113
ENSG00000251322.6	SHANK3	-1.46097	3.87815	-14.2723	7.14548e-40	1.72833e-38	79.4836
ENSG00000129473.8	BCL2L2	-1.00686	4.73248	-14.2577	8.34108e-40	2.01417e-38	79.312
ENSG00000087903.11	RFX2	-1.57879	3.05151	-14.2454	9.50855e-40	2.2885e-38	79.2507
ENSG00000106991.12	ENG	-1.73492	6.47751	-14.2323	1.09322e-39	2.62679e-38	79.0975
ENSG00000066468.19	FGFR2	-2.40022	3.60595	-14.2204	1.24094e-39	2.97682e-38	78.9283
ENSG00000184730.9	APOBR	-1.81781	3.29712	-14.2155	1.30733e-39	3.1258e-38	78.9004
ENSG00000183087.13	GAS6	-2.06033	5.86983	-14.2058	1.44769e-39	3.45571e-38	78.8046
ENSG00000138434.15	SSFA2	-1.31441	6.19845	-14.2057	1.45045e-39	3.45663e-38	78.7902
ENSG00000164741.13	DLC1	-2.68568	5.3888	-14.2039	1.47728e-39	3.51481e-38	78.7874
ENSG00000110328.5	GALNT18	-1.64789	4.08836	-14.1977	1.57861e-39	3.74979e-38	78.6833
ENSG00000183615.5	FAM167B	-1.47204	1.35005	-14.1695	2.12888e-39	5.04864e-38	78.6193
ENSG00000203883.6	SOX18	-1.6798	1.9119	-14.1612	2.32451e-39	5.49467e-38	78.4678
ENSG00000119888.9	EPCAM	1.42373	7.91614	14.1613	2.32201e-39	5.49467e-38	78.3072
ENSG00000163468.13	CCT3	1.18996	7.48198	14.1433	2.80925e-39	6.62974e-38	78.1105
ENSG00000179044.14	EXOC3L1	-1.3324	1.63081	-14.1221	3.51601e-39	8.28424e-38	78.1063
ENSG00000183688.4	FAM101B	-1.40243	3.43801	-14.1206	3.57365e-39	8.40645e-38	77.9111
ENSG00000112149.8	CD83	-1.71843	4.00753	-14.1195	3.61518e-39	8.49042e-38	77.8602
ENSG00000127920.5	GNG11	-2.1238	4.20898	-14.1117	3.92633e-39	9.20633e-38	77.7739
ENSG00000278259.3	MYO19	1.5406	4.71972	14.1109	3.96184e-39	9.27466e-38	77.9153
ENSG00000204175.5	GPRIN2	-2.35644	2.00281	-14.0985	4.51342e-39	1.05489e-37	77.7446
ENSG00000160013.7	PTGIR	-1.49216	1.56788	-14.0648	6.44669e-39	1.49953e-37	77.5009
ENSG00000187824.7	TMEM220	-1.69638	1.49055	-14.0584	6.89907e-39	1.60219e-37	77.4259
ENSG00000035141.6	FAM136A	1.10589	4.77003	14.0506	7.49341e-39	1.73745e-37	77.2367
ENSG00000006740.15	ARHGAP44	-2.07012	3.65154	-14.0271	9.59667e-39	2.22158e-37	76.8946
ENSG00000123342.14	MMP19	-1.94704	3.29829	-14.0148	1.0926e-38	2.5253e-37	76.7852
ENSG00000101335.8	MYL9	-1.96831	6.53289	-14.0119	1.12656e-38	2.59965e-37	76.7877
ENSG00000029993.13	HMGB3	2.89849	6.60925	14.0114	1.13278e-38	2.60988e-37	76.8078
ENSG00000255197.4	RP11-750H9.5	-1.90923	-0.0875464	-14.0018	1.25337e-38	2.88315e-37	76.9279
ENSG00000138193.13	PLCE1	-1.61869	3.36359	-13.9962	1.32974e-38	3.05399e-37	76.5984
ENSG00000139597.15	N4BP2L1	-1.42215	3.04718	-13.9936	1.3672e-38	3.13508e-37	76.608
ENSG00000162817.6	C1orf115	-1.9583	3.65767	-13.9839	1.51382e-38	3.46191e-37	76.4424
ENSG00000114541.13	FRMD4B	-1.27807	4.29447	-13.9838	1.51448e-38	3.46191e-37	76.4338
ENSG00000132965.8	ALOX5AP	-2.27621	4.45417	-13.9768	1.63104e-38	3.72251e-37	76.3604
ENSG00000166106.3	ADAMTS15	-2.10003	1.21988	-13.9633	1.88013e-38	4.28428e-37	76.4269
ENSG00000158186.11	MRAS	-1.25957	3.74048	-13.9624	1.89891e-38	4.32032e-37	76.2348
ENSG00000184500.13	PROS1	-1.86488	4.692	-13.9604	1.93964e-38	4.40611e-37	76.1833
ENSG00000116701.13	NCF2	-1.91535	4.6267	-13.9485	2.19694e-38	4.98281e-37	76.0597
ENSG00000196396.8	PTPN1	-1.04576	5.86895	-13.946	2.25523e-38	5.10705e-37	76.0407
ENSG00000147231.12	CXorf57	-2.20716	0.230434	-13.9401	2.39939e-38	5.42508e-37	76.2557
ENSG00000158122.10	AAED1	-1.02709	3.37503	-13.9273	2.74547e-38	6.19796e-37	75.911
ENSG00000145284.10	SCD5	-2.13735	3.10723	-13.9177	3.03841e-38	6.84865e-37	75.7711
ENSG00000076555.14	ACACB	-1.52573	3.05797	-13.9043	3.49604e-38	7.86799e-37	75.666
ENSG00000068001.12	HYAL2	-1.27262	5.50739	-13.9037	3.52091e-38	7.91173e-37	75.5933
ENSG00000137819.12	PAQR5	-1.98332	2.74038	-13.8964	3.79825e-38	8.52178e-37	75.5837
ENSG00000239697.9	TNFSF12	-1.35686	3.99447	-13.8806	4.48677e-38	1.00511e-36	75.362
ENSG00000113389.14	NPR3	-2.08794	3.35687	-13.8781	4.60245e-38	1.02944e-36	75.3464
ENSG00000274180.1	NATD1	-1.35937	3.27116	-13.8635	5.36429e-38	1.198e-36	75.2311
ENSG00000260804.3	PKI55	-1.43479	1.4135	-13.863	5.39415e-38	1.20282e-36	75.4075
ENSG00000187098.13	MITF	-1.48661	3.11943	-13.8563	5.78719e-38	1.28652e-36	75.1627
ENSG00000151490.12	PTPRO	-1.85066	1.86966	-13.8499	6.18987e-38	1.37394e-36	75.1936
ENSG00000197930.11	ERO1A	1.69483	6.74319	13.8409	6.8003e-38	1.50714e-36	74.9432
ENSG00000143554.12	SLC27A3	-1.48967	4.36102	-13.8385	6.97789e-38	1.54415e-36	74.9089
ENSG00000265107.2	GJA5	-1.83651	3.90911	-13.8352	7.21825e-38	1.59492e-36	74.8822
ENSG00000174944.7	P2RY14	-1.71002	1.08537	-13.8273	7.84528e-38	1.73084e-36	75.0448
ENSG00000171051.7	FPR1	-2.07474	2.8256	-13.8248	8.05102e-38	1.77354e-36	74.8241
ENSG00000089225.18	TBX5	-1.75826	2.2746	-13.8213	8.35208e-38	1.83708e-36	74.8617
ENSG00000066735.13	KIF26A	-2.16084	0.947607	-13.8176	8.6796e-38	1.90624e-36	74.9263
ENSG00000204577.10	LILRB3	-1.53945	1.42471	-13.8032	1.00965e-37	2.21409e-36	74.7739
ENSG00000132031.11	MATN3	-2.05543	2.18537	-13.7884	1.17843e-37	2.58032e-36	74.5053
ENSG00000070731.8	ST6GALNAC2	-2.09892	2.94164	-13.7834	1.24227e-37	2.71602e-36	74.383
ENSG00000111684.9	LPCAT3	-1.12487	3.64419	-13.7774	1.32185e-37	2.88568e-36	74.3168
ENSG00000012779.9	ALOX5	-2.09569	4.84604	-13.77	1.42921e-37	3.11538e-36	74.2036
ENSG00000100311.15	PDGFB	-1.55747	3.75417	-13.768	1.45914e-37	3.17587e-36	74.1939
ENSG00000144285.14	SCN1A	-3.237	-0.182989	-13.7447	1.86177e-37	4.04012e-36	74.1919
ENSG00000174749.5	C4orf32	-1.29043	3.02229	-13.7443	1.86947e-37	4.05081e-36	74.0188
ENSG00000161544.8	CYGB	-1.39989	3.21352	-13.7429	1.89708e-37	4.09842e-36	73.9786
ENSG00000147251.14	DOCK11	-1.61502	3.87365	-13.743	1.89427e-37	4.09842e-36	73.9281
ENSG00000185008.16	ROBO2	-2.58516	1.55543	-13.7368	2.02027e-37	4.3581e-36	73.9965
ENSG00000138772.11	ANXA3	-2.34653	4.89972	-13.7335	2.0927e-37	4.50766e-36	73.8322
ENSG00000109743.9	BST1	-1.55235	1.86928	-13.7303	2.1636e-37	4.65349e-36	73.9749
ENSG00000038295.6	TLL1	-1.95078	0.545143	-13.7287	2.2e-37	4.7248e-36	74.0488
ENSG00000079819.15	EPB41L2	-1.61524	4.72808	-13.7282	2.2108e-37	4.741e-36	73.7593
ENSG00000069535.13	MAOB	-2.05528	3.24306	-13.7277	2.22242e-37	4.75892e-36	73.787
ENSG00000243701.4	DUBR	-1.49284	0.858392	-13.7263	2.25428e-37	4.82004e-36	74.0267
ENSG00000078401.6	EDN1	-2.23246	3.65218	-13.7238	2.31447e-37	4.9415e-36	73.7258
ENSG00000092964.15	DPYSL2	-1.82549	6.55184	-13.6765	3.79219e-37	8.07283e-36	73.2852
ENSG00000100154.13	TTC28	-1.41066	3.92704	-13.67	4.05877e-37	8.62769e-36	73.1729
ENSG00000129353.13	SLC44A2	-1.07581	6.98492	-13.6662	4.22187e-37	8.96131e-36	73.17
ENSG00000010671.14	BTK	-1.68863	2.98791	-13.661	4.45346e-37	9.43914e-36	73.1315
ENSG00000241399.5	CD302	-1.73171	3.14864	-13.6566	4.66581e-37	9.87483e-36	73.0691
ENSG00000122042.9	UBL3	-1.25225	5.52526	-13.6469	5.15849e-37	1.08859e-35	72.9222
ENSG00000110492.14	MDK	2.58597	6.87317	13.645	5.26481e-37	1.10942e-35	72.9447
ENSG00000124067.15	SLC12A4	-1.13847	4.96362	-13.644	5.31591e-37	1.11857e-35	72.8839
ENSG00000206053.11	HN1L	1.02037	6.55003	13.6431	5.36953e-37	1.12822e-35	72.8768
ENSG00000121671.10	CRY2	-1.31089	4.87274	-13.6418	5.43965e-37	1.14131e-35	72.8617
ENSG00000175445.13	LPL	-3.21661	4.29825	-13.631	6.08601e-37	1.27509e-35	72.7806
ENSG00000105383.13	CD33	-1.74218	1.68991	-13.6209	6.76117e-37	1.4145e-35	72.8454
ENSG00000129226.12	CD68	-1.74316	0.481174	-13.6153	7.16788e-37	1.49744e-35	72.8906
ENSG00000255468.5	RP11-867G23.8	-1.68425	0.341673	-13.5945	8.90152e-37	1.85695e-35	72.6859
ENSG00000155465.17	SLC7A7	-1.69461	4.41462	-13.582	1.01254e-36	2.10923e-35	72.2463
ENSG00000243244.4	STON1	-1.46222	2.27581	-13.5813	1.02086e-36	2.12354e-35	72.3994
ENSG00000050555.16	LAMC3	-2.01608	3.11942	-13.578	1.05595e-36	2.19339e-35	72.2449
ENSG00000174282.10	ZBTB4	-1.11731	6.10193	-13.5695	1.15329e-36	2.39216e-35	72.136
ENSG00000129173.11	E2F8	3.04555	1.6448	13.5678	1.17355e-36	2.43074e-35	72.4638
ENSG00000168542.11	COL3A1	2.31665	9.5879	13.5633	1.23031e-36	2.54469e-35	72.1049
ENSG00000074527.10	NTN4	-1.98998	4.90617	-13.5325	1.69261e-36	3.4959e-35	71.7431
ENSG00000173210.18	ABLIM3	-1.93714	3.21332	-13.5176	1.97578e-36	4.07497e-35	71.6201
ENSG00000140807.5	NKD1	-2.20142	1.6613	-13.517	1.98679e-36	4.09189e-35	71.7417
ENSG00000204592.8	HLA-E	-1.49017	9.10763	-13.5063	2.21978e-36	4.55885e-35	71.6299
ENSG00000101665.7	SMAD7	-1.17307	4.22133	-13.5006	2.35669e-36	4.83321e-35	71.4168
ENSG00000119686.8	FLVCR2	-1.464	3.29984	-13.4995	2.38271e-36	4.8797e-35	71.449
ENSG00000128923.9	FAM63B	-1.08146	4.27363	-13.4882	2.67923e-36	5.47925e-35	71.29
ENSG00000171488.13	LRRC8C	-1.31104	3.60011	-13.4861	2.73639e-36	5.58829e-35	71.2984
ENSG00000155846.15	PPARGC1B	-1.60563	1.64958	-13.4809	2.88899e-36	5.89169e-35	71.4164
ENSG00000013297.9	CLDN11	-2.08279	1.07604	-13.4773	2.99788e-36	6.1052e-35	71.4021
ENSG00000166523.6	CLEC4E	-2.16221	0.799215	-13.4729	3.13607e-36	6.3777e-35	71.3777
ENSG00000154153.12	FAM134B	-2.09388	2.57473	-13.4683	3.28971e-36	6.68082e-35	71.156
ENSG00000138738.9	PRDM5	-1.43864	1.64999	-13.468	3.30135e-36	6.69512e-35	71.2964
ENSG00000159176.12	CSRP1	-1.0434	7.31776	-13.4646	3.41779e-36	6.92161e-35	71.1044
ENSG00000133835.13	HSD17B4	-1.093	6.1822	-13.4485	4.03815e-36	8.16661e-35	70.8915
ENSG00000162618.11	ADGRL4	-1.36688	3.3457	-13.4477	4.07141e-36	8.22245e-35	70.9196
ENSG00000187642.8	PERM1	2.64783	0.337478	13.4421	4.31119e-36	8.69463e-35	71.1765
ENSG00000248890.1	HHIP-AS1	-2.81238	0.0803743	-13.4339	4.69601e-36	9.45762e-35	70.9934
ENSG00000146376.9	ARHGAP18	-1.32188	5.03342	-13.4292	4.9258e-36	9.90671e-35	70.6706
ENSG00000158055.14	GRHL3	3.1461	0.191781	13.4259	5.09622e-36	1.02353e-34	71.0111
ENSG00000173641.16	HSPB7	-1.89112	1.26635	-13.4188	5.48606e-36	1.10031e-34	70.7991
ENSG00000129810.13	SGO1	2.91844	0.814476	13.4121	5.87889e-36	1.17748e-34	70.87
ENSG00000163406.9	SLC15A2	-2.1728	3.69434	-13.3965	6.90113e-36	1.38032e-34	70.3479
ENSG00000037280.14	FLT4	-1.49524	3.53137	-13.3756	8.56614e-36	1.711e-34	70.1583
ENSG00000085265.9	FCN1	-2.16388	2.54501	-13.3723	8.85982e-36	1.76723e-34	70.1678
ENSG00000175899.13	A2M	-2.19158	9.27199	-13.3341	1.31306e-35	2.61553e-34	69.8925
ENSG00000123213.21	NLN	1.35825	4.42401	13.3328	1.33041e-35	2.64646e-34	69.8593
ENSG00000108773.9	KAT2A	1.56196	5.13584	13.3278	1.40037e-35	2.78183e-34	69.7506
ENSG00000121361.3	KCNJ8	-1.71168	2.78676	-13.3255	1.43449e-35	2.84573e-34	69.6949
ENSG00000160179.17	ABCG1	-1.62208	4.60309	-13.3219	1.48786e-35	2.94358e-34	69.572
ENSG00000189337.14	KAZN	-1.69027	2.38215	-13.3181	1.54691e-35	3.05626e-34	69.6637
ENSG00000111077.16	TNS2	-1.59853	5.54997	-13.2832	2.21454e-35	4.36345e-34	69.1927
ENSG00000131747.13	TOP2A	3.50705	5.41523	13.2796	2.2969e-35	4.51961e-34	69.4053
ENSG00000172236.15	TPSAB1	-2.38773	2.70755	-13.2764	2.37483e-35	4.66665e-34	69.1637
ENSG00000102575.9	ACP5	-1.95337	6.02614	-13.2652	2.66363e-35	5.2271e-34	69.0388
ENSG00000039523.16	FAM65A	-1.36739	5.08074	-13.2536	2.99849e-35	5.87631e-34	68.8753
ENSG00000169554.15	ZEB2	-1.68737	4.78274	-13.2525	3.03506e-35	5.93999e-34	68.8642
ENSG00000102934.8	PLLP	-1.99064	4.01842	-13.2315	3.76124e-35	7.35133e-34	68.6554
ENSG00000178878.11	APOLD1	-1.73489	3.57776	-13.2251	4.01772e-35	7.84209e-34	68.6102
ENSG00000166275.14	BORCS7	-1.02317	3.86103	-13.219	4.27478e-35	8.33267e-34	68.5603
ENSG00000273033.2	RP11-67L2.2	-1.16016	2.42993	-13.214	4.50254e-35	8.76491e-34	68.6409
ENSG00000143590.12	EFNA3	2.64988	1.24095	13.2137	4.51428e-35	8.77602e-34	68.8543
ENSG00000110876.9	SELPLG	-1.72426	4.46723	-13.209	4.73759e-35	9.19787e-34	68.421
ENSG00000167964.11	RAB26	3.02228	0.286347	13.2017	5.10621e-35	9.90034e-34	68.7326
ENSG00000165795.19	NDRG2	-1.84979	4.47699	-13.1949	5.47376e-35	1.05848e-33	68.2782
ENSG00000161955.15	TNFSF13	-1.39837	3.67402	-13.1931	5.57404e-35	1.07644e-33	68.29
ENSG00000162616.8	DNAJB4	-1.43512	3.39517	-13.1874	5.9075e-35	1.13933e-33	68.2521
ENSG00000141562.16	NARF	1.13351	5.34804	13.1795	6.40396e-35	1.23344e-33	68.1819
ENSG00000112799.7	LY86	-1.74255	2.38827	-13.1784	6.47579e-35	1.24524e-33	68.2356
ENSG00000144677.13	CTDSPL	-1.18848	5.07003	-13.1783	6.48231e-35	1.24524e-33	68.1063
ENSG00000026652.12	AGPAT4	-1.41176	2.3729	-13.1776	6.53368e-35	1.25345e-33	68.2563
ENSG00000152492.12	CCDC50	-1.156	5.05397	-13.1713	6.96309e-35	1.33407e-33	68.0348
ENSG00000136141.13	LRCH1	-1.07223	3.74005	-13.1665	7.3156e-35	1.39793e-33	68.0327
ENSG00000118507.14	AKAP7	-1.31005	1.70953	-13.1598	7.8348e-35	1.49518e-33	68.1567
ENSG00000173482.15	PTPRM	-1.67901	4.97336	-13.1465	8.9709e-35	1.70976e-33	67.7888
ENSG00000144824.18	PHLDB2	-1.86731	3.8382	-13.1433	9.26618e-35	1.76372e-33	67.7645
ENSG00000186522.13	2017-09-10	-1.1211	5.18073	-13.1429	9.31054e-35	1.76985e-33	67.7463
ENSG00000079156.15	OSBPL6	-1.95636	1.71661	-13.1239	1.12986e-34	2.14496e-33	67.7405
ENSG00000079335.16	CDC14A	-1.27413	2.24981	-13.1217	1.1555e-34	2.19079e-33	67.7167
ENSG00000163378.12	EOGT	-1.0057	4.00179	-13.1209	1.16526e-34	2.20641e-33	67.5552
ENSG00000241839.8	PLEKHO2	-1.27599	4.9046	-13.1009	1.42885e-34	2.69851e-33	67.3204
ENSG00000107719.8	PALD1	-1.39187	3.31226	-13.0957	1.50554e-34	2.83967e-33	67.3298
ENSG00000091651.7	ORC6	2.77508	1.66807	13.0928	1.55058e-34	2.92082e-33	67.6337
ENSG00000071967.10	CYBRD1	-2.17853	6.21982	-13.0768	1.82643e-34	3.43157e-33	67.1414
ENSG00000125845.6	BMP2	-2.29312	3.53041	-13.0577	2.2172e-34	4.1604e-33	66.9013
ENSG00000132170.18	PPARG	-2.14784	3.07099	-13.0369	2.73926e-34	5.13337e-33	66.7174
ENSG00000259153.1	RP6-65G23.3	2.48898	0.745915	13.0259	3.0642e-34	5.73495e-33	66.961
ENSG00000156313.11	RPGR	-1.12732	2.58482	-13.0232	3.14919e-34	5.88644e-33	66.6956
ENSG00000187479.5	C11orf96	-2.00075	3.9242	-13.0125	3.51027e-34	6.55295e-33	66.4362
ENSG00000168685.13	IL7R	-2.33816	4.89413	-12.994	4.23404e-34	7.89396e-33	66.2603
ENSG00000136244.10	IL6	-2.49161	1.62071	-12.9873	4.53353e-34	8.44153e-33	66.3264
ENSG00000127084.16	FGD3	-1.37829	3.19933	-12.9871	4.54151e-34	8.44558e-33	66.2431
ENSG00000184497.11	TMEM255B	-1.27203	2.0524	-12.9729	5.24453e-34	9.74051e-33	66.2362
ENSG00000171533.10	MAP6	-1.85774	1.88416	-12.9681	5.50516e-34	1.02115e-32	66.1593
ENSG00000007402.10	CACNA2D2	-3.81668	4.18984	-12.9584	6.07221e-34	1.1249e-32	65.9317
ENSG00000198682.11	PAPSS2	-1.80067	5.59574	-12.9525	6.45125e-34	1.19361e-32	65.8475
ENSG00000109762.14	SNX25	-1.5079	4.35587	-12.9445	6.99505e-34	1.29258e-32	65.7454
ENSG00000239672.6	NME1	2.06782	4.87281	12.9348	7.71753e-34	1.42427e-32	65.8455
ENSG00000124920.12	MYRF	-2.62114	3.8795	-12.9166	9.27194e-34	1.70897e-32	65.4731
ENSG00000163531.14	NFASC	-1.87843	2.12453	-12.9122	9.69641e-34	1.78495e-32	65.5665
ENSG00000124942.12	AHNAK	-2.26191	8.51813	-12.9117	9.74296e-34	1.79125e-32	65.5859
ENSG00000163563.7	MNDA	-1.82715	3.31536	-12.911	9.81186e-34	1.80165e-32	65.4445
ENSG00000196584.2	XRCC2	2.84814	1.42697	12.9042	1.05159e-33	1.92849e-32	65.7415
ENSG00000182782.7	HCAR2	-2.29652	1.36269	-12.8955	1.14789e-33	2.10245e-32	65.4484
ENSG00000151892.13	GFRA1	-2.68346	0.754155	-12.8942	1.16345e-33	2.12827e-32	65.4745
ENSG00000064763.9	FAR2	-1.6092	2.22013	-12.8895	1.21998e-33	2.22888e-32	65.3484
ENSG00000166086.11	JAM3	-1.43769	3.62276	-12.8857	1.26742e-33	2.31265e-32	65.1874
ENSG00000111412.5	C12orf49	-1.21566	5.88956	-12.8761	1.39687e-33	2.53931e-32	65.0713
ENSG00000162878.11	PKDCC	-1.83083	2.73173	-12.8684	1.50829e-33	2.73842e-32	65.0643
ENSG00000171368.11	TPPP	-2.26649	3.18834	-12.8682	1.51223e-33	2.74217e-32	65.0069
ENSG00000106327.11	TFR2	2.52663	0.410394	12.8656	1.55221e-33	2.81115e-32	65.3573
ENSG00000137486.15	ARRB1	-1.48589	5.08849	-12.8563	1.70418e-33	3.08255e-32	64.8596
ENSG00000141934.8	PLPP2	2.57665	5.27112	12.8541	1.74392e-33	3.15053e-32	65.0498
ENSG00000163938.15	GNL3	1.01413	5.5609	12.8526	1.7699e-33	3.1935e-32	64.8572
ENSG00000118785.12	SPP1	4.53699	6.93733	12.8517	1.78672e-33	3.21985e-32	65.0356
ENSG00000106992.16	AK1	-1.55551	3.3425	-12.8514	1.79118e-33	3.22391e-32	64.8561
ENSG00000136261.13	BZW2	1.2073	5.70784	12.8462	1.88758e-33	3.39321e-32	64.7949
ENSG00000203995.8	ZYG11A	4.30393	-0.504756	12.8387	2.03552e-33	3.65464e-32	65.0897
ENSG00000162757.4	C1orf74	1.12016	1.80324	12.8203	2.4497e-33	4.38207e-32	64.8742
ENSG00000103550.12	KNOP1	1.0779	3.50337	12.8204	2.44792e-33	4.38207e-32	64.7523
ENSG00000132688.10	NES	-1.83999	4.77295	-12.8205	2.44668e-33	4.38207e-32	64.5019
ENSG00000144791.8	LIMD1	-1.26946	5.29236	-12.8197	2.46462e-33	4.40335e-32	64.4924
ENSG00000109674.3	NEIL3	3.4019	0.358895	12.8195	2.46987e-33	4.40732e-32	64.8981
ENSG00000133026.11	MYH10	-1.64297	5.99818	-12.808	2.77313e-33	4.93637e-32	64.4082
ENSG00000007129.16	CEACAM21	-1.83215	0.571571	-12.7998	3.01153e-33	5.3542e-32	64.602
ENSG00000076604.13	TRAF4	1.21271	5.92499	12.7987	3.04582e-33	5.40856e-32	64.3068
ENSG00000109667.10	SLC2A9	-1.31825	1.40091	-12.7936	3.205e-33	5.68428e-32	64.5028
ENSG00000169255.12	B3GALNT1	-1.63903	2.98366	-12.7933	3.21497e-33	5.69503e-32	64.3005
ENSG00000090674.14	MCOLN1	-1.01339	4.02421	-12.7922	3.25138e-33	5.75253e-32	64.2427
ENSG00000016402.11	IL20RA	-2.27965	1.9628	-12.791	3.29012e-33	5.81402e-32	64.3342
ENSG00000143995.18	MEIS1	-1.32651	3.09343	-12.788	3.39029e-33	5.98375e-32	64.261
ENSG00000260314.2	MRC1	-2.99025	5.39428	-12.7834	3.55253e-33	6.26251e-32	64.1871
ENSG00000144381.15	HSPD1	1.11453	7.48375	12.7818	3.60917e-33	6.35467e-32	64.1206
ENSG00000125459.13	MSTO1	1.35472	3.0926	12.7811	3.63649e-33	6.39503e-32	64.416
ENSG00000171444.16	MCC	-1.50776	2.94102	-12.7743	3.89196e-33	6.83604e-32	64.1256
ENSG00000135929.7	CYP27A1	-2.04165	5.16611	-12.7685	4.12594e-33	7.2383e-32	63.9964
ENSG00000187583.9	PLEKHN1	2.85602	1.60425	12.7662	4.22294e-33	7.39954e-32	64.3665
ENSG00000152818.17	UTRN	-1.56155	6.1034	-12.7573	4.61605e-33	8.06895e-32	63.9025
ENSG00000126458.3	RRAS	-1.53374	4.84072	-12.7482	5.05881e-33	8.8323e-32	63.7758
ENSG00000163412.11	EIF4E3	-1.2785	4.15069	-12.7439	5.28219e-33	9.21126e-32	63.7457
ENSG00000155016.16	CYP2U1	-1.16733	2.60209	-12.7234	6.4873e-33	1.12992e-31	63.6833
ENSG00000134245.16	WNT2B	-1.44593	1.21667	-12.7083	7.54581e-33	1.31272e-31	63.6616
ENSG00000123094.14	RASSF8	-1.7165	3.73006	-12.6991	8.27416e-33	1.43771e-31	63.3061
ENSG00000183111.10	ARHGEF37	-1.71125	2.18808	-12.6763	1.04051e-32	1.80368e-31	63.2147
ENSG00000066336.10	SPI1	-1.82707	4.5188	-12.6687	1.12224e-32	1.94303e-31	62.9854
ENSG00000107438.7	PDLIM1	-1.14685	6.49724	-12.6571	1.26016e-32	2.17924e-31	62.9064
ENSG00000126602.9	TRAP1	1.04275	5.09919	12.6567	1.26464e-32	2.18439e-31	62.9437
ENSG00000116771.5	AGMAT	2.35093	0.555633	12.6534	1.30776e-32	2.25619e-31	63.2507
ENSG00000128641.16	MYO1B	-1.06461	6.62462	-12.6485	1.37283e-32	2.36566e-31	62.8236
ENSG00000158270.11	COLEC12	-2.26176	4.45296	-12.6389	1.51086e-32	2.59736e-31	62.6956
ENSG00000179855.5	GIPC3	-1.36936	1.48405	-12.6289	1.67105e-32	2.86598e-31	62.8529
ENSG00000260920.2	RP1-228H13.5	1.63267	0.725189	12.6242	1.75109e-32	2.99619e-31	62.9608
ENSG00000168389.16	MFSD2A	-2.09973	4.50989	-12.6237	1.75996e-32	3.00785e-31	62.5414
ENSG00000150938.8	CRIM1	-1.559	5.65973	-12.6145	1.92888e-32	3.29267e-31	62.4644
ENSG00000231890.6	DARS-AS1	1.67746	0.284327	12.6077	2.06305e-32	3.51758e-31	62.8003
ENSG00000128165.8	ADM2	3.32434	2.71524	12.594	2.36594e-32	4.01989e-31	62.6574
ENSG00000137135.16	ARHGEF39	2.19794	1.72167	12.5799	2.72219e-32	4.61979e-31	62.5201
ENSG00000243364.6	EFNA4	2.04021	3.28076	12.5728	2.92276e-32	4.9544e-31	62.3772
ENSG00000130826.14	DKC1	1.01432	5.41886	12.5726	2.92873e-32	4.95875e-31	62.0784
ENSG00000110841.12	PPFIBP1	-1.29019	4.8123	-12.5721	2.94181e-32	4.97512e-31	62.0239
ENSG00000168734.12	PKIG	-1.40611	4.43402	-12.5625	3.23707e-32	5.4681e-31	61.9325
ENSG00000165424.6	ZCCHC24	-1.15452	4.17311	-12.5624	3.24156e-32	5.46934e-31	61.9446
ENSG00000154262.11	ABCA6	-1.76597	1.73466	-12.5581	3.38334e-32	5.70195e-31	62.0934
ENSG00000128059.7	PPAT	1.74283	3.41636	12.531	4.42977e-32	7.45687e-31	61.9375
ENSG00000136153.18	LMO7	-1.63975	7.14822	-12.5285	4.54227e-32	7.63742e-31	61.6812
ENSG00000165914.13	TTC7B	-1.11386	3.14054	-12.5277	4.57731e-32	7.68746e-31	61.6853
ENSG00000197879.13	MYO1C	-1.04644	7.17344	-12.5257	4.66793e-32	7.83062e-31	61.6316
ENSG00000176014.11	TUBB6	-1.60592	4.8212	-12.5199	4.94731e-32	8.28973e-31	61.5097
ENSG00000149021.5	SCGB1A1	-5.86017	3.05134	-12.518	5.04381e-32	8.44172e-31	61.5918
ENSG00000148175.11	STOM	-1.41876	7.36199	-12.5159	5.15017e-32	8.60983e-31	61.5585
ENSG00000085999.10	RAD54L	2.90661	1.24637	12.5116	5.37485e-32	8.97513e-31	61.853
ENSG00000171877.18	FRMD5	3.47384	1.36594	12.4966	6.23558e-32	1.03886e-30	61.7062
ENSG00000064042.16	LIMCH1	-1.89368	6.4552	-12.4932	6.44916e-32	1.07321e-30	61.3099
ENSG00000141497.12	ZMYND15	-1.37697	1.87066	-12.4871	6.85001e-32	1.13732e-30	61.4073
ENSG00000111450.12	STX2	-1.00545	3.30016	-12.4866	6.8859e-32	1.14198e-30	61.2708
ENSG00000172752.13	COL6A5	-2.48244	0.936876	-12.4861	6.92322e-32	1.14686e-30	61.4088
ENSG00000165480.14	SKA3	2.91087	1.43524	12.4762	7.63237e-32	1.2629e-30	61.5061
ENSG00000198300.11	PEG3	-1.92009	0.414637	-12.475	7.72814e-32	1.27729e-30	61.3926
ENSG00000134333.12	LDHA	1.17315	8.77564	12.474	7.79943e-32	1.28761e-30	61.1146
ENSG00000169241.16	SLC50A1	1.55415	5.75988	12.4485	1.00511e-31	1.65747e-30	60.8649
ENSG00000154359.11	LONRF1	-1.0312	3.37785	-12.4366	1.13007e-31	1.86142e-30	60.769
ENSG00000170145.4	SIK2	-1.06379	5.18408	-12.4312	1.19245e-31	1.96194e-30	60.6322
ENSG00000137309.18	HMGA1	1.87354	6.79673	12.4287	1.22182e-31	2.008e-30	60.6272
ENSG00000111640.13	GAPDH	1.45363	10.0566	12.4265	1.24952e-31	2.05121e-30	60.698
ENSG00000136848.15	DAB2IP	-1.17496	5.33431	-12.4258	1.25783e-31	2.06253e-30	60.5825
ENSG00000130176.6	CNN1	-1.81373	2.71789	-12.4249	1.26852e-31	2.07772e-30	60.6653
ENSG00000152154.9	TMEM178A	-2.03839	0.277129	-12.4234	1.28805e-31	2.10734e-30	60.8872
ENSG00000138356.12	AOX1	-2.01353	2.00892	-12.4181	1.35722e-31	2.218e-30	60.6617
ENSG00000149269.8	PAK1	1.04366	5.59619	12.4157	1.39058e-31	2.26999e-30	60.5195
ENSG00000035499.11	DEPDC1B	3.17079	1.44379	12.4066	1.52135e-31	2.48067e-30	60.8246
ENSG00000143816.7	WNT9A	-1.60194	2.31721	-12.4058	1.53352e-31	2.49771e-30	60.5366
ENSG00000163697.15	APBB2	-1.17279	4.58855	-12.4043	1.55543e-31	2.53058e-30	60.3718
ENSG00000206538.6	VGLL3	-1.87641	3.48173	-12.3998	1.62663e-31	2.64345e-30	60.3542
ENSG00000138759.16	FRAS1	-2.21886	2.8472	-12.3958	1.69211e-31	2.7468e-30	60.3414
ENSG00000083290.18	ULK2	-1.04054	3.82313	-12.3956	1.69582e-31	2.74976e-30	60.3251
ENSG00000006625.16	GGCT	1.51076	4.7632	12.3883	1.82279e-31	2.95236e-30	60.3733
ENSG00000145050.14	MANF	1.24043	5.53058	12.3854	1.8747e-31	3.02969e-30	60.2411
ENSG00000130522.5	JUND	-1.47585	6.33208	-12.3767	2.04358e-31	3.2953e-30	60.1426
ENSG00000204482.9	LST1	-1.69163	3.21576	-12.3753	2.07118e-31	3.33611e-30	60.1386
ENSG00000165633.11	VSTM4	-1.55427	3.35055	-12.3717	2.14651e-31	3.45362e-30	60.0999
ENSG00000120896.12	SORBS3	-1.33326	5.41568	-12.3638	2.32052e-31	3.72948e-30	59.9789
ENSG00000184481.15	FOXO4	-1.0148	3.48431	-12.3577	2.46524e-31	3.95334e-30	59.9824
ENSG00000136205.15	TNS3	-1.25548	6.61568	-12.3542	2.55198e-31	4.08345e-30	59.9259
ENSG00000008086.9	CDKL5	-1.25486	3.61644	-12.3542	2.55113e-31	4.08345e-30	59.924
ENSG00000203999.7	LINC01270	2.51417	0.382156	12.354	2.55563e-31	4.0848e-30	60.3133
ENSG00000253159.2	PCDHGA12	-1.65081	-0.00136439	-12.3507	2.64227e-31	4.21866e-30	60.2173
ENSG00000130224.13	LRCH2	-1.89078	1.14571	-12.3483	2.7041e-31	4.31264e-30	60.081
ENSG00000074660.14	SCARF1	-1.40844	3.4295	-12.3454	2.78329e-31	4.43409e-30	59.8428
ENSG00000143324.12	XPR1	1.57144	6.29909	12.3367	3.0333e-31	4.82709e-30	59.7319
ENSG00000144815.13	NXPE3	-1.22158	3.53995	-12.3297	3.24996e-31	5.16623e-30	59.692
ENSG00000110031.11	LPXN	-1.24357	3.88866	-12.3294	3.25641e-31	5.17083e-30	59.6637
ENSG00000168743.11	NPNT	-2.47742	5.18482	-12.3248	3.4075e-31	5.39899e-30	59.6245
ENSG00000177406.4	RP11-218M22.1	-1.20874	3.00657	-12.3241	3.43341e-31	5.43412e-30	59.6883
ENSG00000173898.10	SPTBN2	2.32882	4.61809	12.3177	3.65743e-31	5.78239e-30	59.783
ENSG00000149596.6	JPH2	-1.84888	0.345787	-12.3082	4.01405e-31	6.33246e-30	59.768
ENSG00000126947.10	ARMCX1	-1.29073	2.83354	-12.3067	4.07444e-31	6.42078e-30	59.5327
ENSG00000175643.8	RMI2	2.16778	2.835	12.3045	4.16325e-31	6.55364e-30	59.7803
ENSG00000100490.8	CDKL1	-1.49117	0.417279	-12.2934	4.64538e-31	7.30469e-30	59.6375
ENSG00000235501.4	RP4-639F20.1	-1.33856	1.4237	-12.2929	4.66429e-31	7.32651e-30	59.5553
ENSG00000136111.11	TBC1D4	-1.13544	4.00456	-12.2801	5.29322e-31	8.30544e-30	59.1784
ENSG00000151414.13	NEK7	-1.03199	5.61121	-12.2786	5.368e-31	8.41373e-30	59.1431
ENSG00000166046.9	TCP11L2	-1.17746	2.52506	-12.2757	5.5248e-31	8.65017e-30	59.2771
ENSG00000115380.17	EFEMP1	-2.06323	5.92459	-12.2746	5.58862e-31	8.7407e-30	59.1472
ENSG00000064886.12	CHI3L2	-2.35541	2.75723	-12.2664	6.05261e-31	9.45623e-30	59.0762
ENSG00000079102.15	RUNX1T1	-1.65584	1.50003	-12.258	6.57492e-31	1.02503e-29	59.1853
ENSG00000128284.18	APOL3	-1.58225	4.3718	-12.2551	6.76602e-31	1.05256e-29	58.9113
ENSG00000177119.14	ANO6	-1.06788	5.74896	-12.2475	7.29085e-31	1.133e-29	58.8433
ENSG00000244482.8	LILRA6	-1.69274	1.04672	-12.2447	7.49401e-31	1.16333e-29	59.0957
ENSG00000078114.17	NEBL	-2.00398	5.12128	-12.2417	7.71665e-31	1.19662e-29	58.7943
ENSG00000138613.12	APH1B	-1.14949	3.27531	-12.2384	7.96777e-31	1.23424e-29	58.8308
ENSG00000107736.18	CDH23	-1.68753	1.51507	-12.235	8.23624e-31	1.27447e-29	58.9551
ENSG00000185022.10	MAFF	-1.2944	4.26208	-12.2345	8.28316e-31	1.28037e-29	58.7165
ENSG00000112242.13	E2F3	1.3095	4.02268	12.228	8.82833e-31	1.36175e-29	58.8745
ENSG00000160688.17	FLAD1	1.2527	4.8782	12.2246	9.12647e-31	1.40625e-29	58.7357
ENSG00000103569.8	AQP9	-2.04914	2.56882	-12.2173	9.80083e-31	1.50856e-29	58.6299
ENSG00000154920.13	EME1	2.42295	0.852228	12.2145	1.00694e-30	1.54826e-29	58.9578
ENSG00000104738.15	MCM4	1.88808	5.35649	12.2141	1.0115e-30	1.55364e-29	58.6444
ENSG00000205213.12	LGR4	2.41287	4.95183	12.1972	1.19329e-30	1.82901e-29	58.5827
ENSG00000113594.8	LIFR	-1.95719	5.20724	-12.1972	1.19304e-30	1.82901e-29	58.3624
ENSG00000150636.14	CCDC102B	-1.23423	2.16241	-12.1826	1.37682e-30	2.10587e-29	58.4102
ENSG00000068831.17	RASGRP2	-1.59244	1.92889	-12.1799	1.41394e-30	2.16037e-29	58.3778
ENSG00000166928.9	MS4A14	-1.80918	0.303981	-12.1787	1.42972e-30	2.18219e-29	58.5138
ENSG00000137273.3	FOXF2	-1.69133	1.88958	-12.1781	1.43885e-30	2.19154e-29	58.3583
ENSG00000137710.13	RDX	-1.12706	5.95078	-12.178	1.44061e-30	2.19192e-29	58.1746
ENSG00000172005.9	MAL	-2.02147	1.26785	-12.1715	1.5341e-30	2.33174e-29	58.3383
ENSG00000090447.10	TFAP4	1.23868	3.09515	12.1676	1.59413e-30	2.41793e-29	58.3756
ENSG00000131171.11	SH3BGRL	-1.07022	6.05095	-12.1635	1.65969e-30	2.51475e-29	58.036
ENSG00000140450.8	ARRDC4	-1.4399	3.75778	-12.1491	1.91074e-30	2.89213e-29	57.9058
ENSG00000122986.12	HVCN1	-1.17585	2.46535	-12.147	1.94957e-30	2.94784e-29	58.0334
ENSG00000115756.11	HPCAL1	-1.2414	5.63498	-12.1388	2.11218e-30	3.1904e-29	57.7877
ENSG00000110446.8	SLC15A3	-1.57697	4.76545	-12.1334	2.22675e-30	3.35996e-29	57.726
ENSG00000197467.12	COL13A1	-1.65283	1.69937	-12.132	2.25753e-30	3.40288e-29	57.937
ENSG00000118193.10	KIF14	3.31215	1.80397	12.1296	2.31151e-30	3.48065e-29	58.135
ENSG00000106823.11	ECM2	-1.53633	2.67494	-12.1274	2.36111e-30	3.55166e-29	57.7873
ENSG00000128918.13	ALDH1A2	-2.39926	1.43832	-12.1226	2.47285e-30	3.71207e-29	57.8098
ENSG00000128872.8	TMOD2	-1.25143	2.83234	-12.1184	2.57675e-30	3.86406e-29	57.7049
ENSG00000160111.11	CPAMD8	-2.5361	3.49606	-12.1143	2.68203e-30	4.01781e-29	57.5563
ENSG00000250722.4	SEPP1	-2.09255	5.7238	-12.1068	2.88596e-30	4.31442e-29	57.5085
ENSG00000170417.13	TMEM182	1.41706	2.18883	12.1027	3.00268e-30	4.48432e-29	57.8252
ENSG00000141506.12	PIK3R5	-1.43602	3.08633	-12.102	3.02471e-30	4.51258e-29	57.5031
ENSG00000155090.13	KLF10	-1.09154	5.53562	-12.0999	3.08648e-30	4.60003e-29	57.4046
ENSG00000000460.15	C1orf112	1.56555	2.30321	12.0868	3.50529e-30	5.21887e-29	57.6723
ENSG00000124171.7	PARD6B	-1.24526	3.51385	-12.0821	3.67243e-30	5.45655e-29	57.2832
ENSG00000111859.15	NEDD9	-1.94006	6.32793	-12.0815	3.69233e-30	5.48054e-29	57.2849
ENSG00000164855.14	TMEM184A	2.88356	4.20711	12.0801	3.743e-30	5.54216e-29	57.5547
ENSG00000203797.8	DDO	-1.80965	0.480014	-12.08	3.74527e-30	5.54216e-29	57.5444
ENSG00000189159.14	HN1	1.45108	6.27353	12.0801	3.74172e-30	5.54216e-29	57.2311
ENSG00000188833.8	ENTPD8	3.91102	0.0642389	12.0788	3.79116e-30	5.60437e-29	57.6491
ENSG00000157368.9	IL34	-1.65415	1.08654	-12.0725	4.02955e-30	5.95074e-29	57.4237
ENSG00000187391.16	MAGI2	-1.25213	2.10791	-12.0716	4.06439e-30	5.9961e-29	57.3413
ENSG00000019102.10	VSIG2	-2.86089	2.88095	-12.0639	4.38245e-30	6.4588e-29	57.0871
ENSG00000145675.13	PIK3R1	-1.19475	4.93547	-12.0559	4.73498e-30	6.97129e-29	56.974
ENSG00000106462.9	EZH2	2.32594	3.23787	12.0422	5.41128e-30	7.95896e-29	57.2236
ENSG00000123473.14	STIL	2.2856	2.56171	12.039	5.58008e-30	8.19894e-29	57.2306
ENSG00000132680.9	KIAA0907	1.38062	4.89378	12.0336	5.88559e-30	8.63911e-29	56.8952
ENSG00000111344.10	RASAL1	3.71925	1.71508	12.0186	6.80829e-30	9.98343e-29	57.0682
ENSG00000117009.10	KMO	-1.50431	1.38586	-12.0107	7.3484e-30	1.07538e-28	56.8132
ENSG00000183856.9	IQGAP3	3.38354	3.55232	12.0098	7.40994e-30	1.0828e-28	56.9459
ENSG00000168874.11	ATOH8	-2.64688	3.45054	-12.0098	7.41398e-30	1.0828e-28	56.5471
ENSG00000101265.14	RASSF2	-1.46141	4.40244	-12.0061	7.68496e-30	1.12125e-28	56.4973
ENSG00000181744.7	C3orf58	-1.15356	3.69953	-12.0059	7.69691e-30	1.12187e-28	56.5391
ENSG00000125740.12	FOSB	-3.85947	4.51604	-11.9972	8.37463e-30	1.21578e-28	56.4718
ENSG00000186193.8	SAPCD2	3.39175	2.58722	11.993	8.71907e-30	1.26453e-28	56.8173
ENSG00000260966.1	RP11-690D19.3	-1.36028	0.774623	-11.9902	8.95984e-30	1.29815e-28	56.6845
ENSG00000077152.8	UBE2T	2.98948	2.89904	11.9874	9.20752e-30	1.33271e-28	56.7465
ENSG00000163884.3	KLF15	-2.10358	1.71358	-11.9866	9.28034e-30	1.34192e-28	56.4885
ENSG00000106025.7	TSPAN12	-1.54289	4.62441	-11.9813	9.77077e-30	1.41143e-28	56.2563
ENSG00000115163.13	CENPA	3.16325	1.09823	11.9762	1.02665e-29	1.48158e-28	56.6634
ENSG00000062716.9	VMP1	1.1896	7.19273	11.9699	1.09103e-29	1.57292e-28	56.1496
ENSG00000149131.14	SERPING1	-1.64461	7.49666	-11.955	1.2603e-29	1.81516e-28	56.1116
ENSG00000018408.13	WWTR1	-1.15923	5.76156	-11.9448	1.39101e-29	2.00143e-28	55.9167
ENSG00000187801.13	ZFP69B	1.49968	0.315103	11.9447	1.39302e-29	2.00234e-28	56.3627
ENSG00000099860.7	GADD45B	-1.63133	5.13421	-11.9274	1.64556e-29	2.36069e-28	55.745
ENSG00000108924.12	HLF	-2.49676	2.88217	-11.9247	1.68931e-29	2.41868e-28	55.7562
ENSG00000139517.7	LNX2	-1.11248	4.51764	-11.9226	1.72374e-29	2.46555e-28	55.6967
ENSG00000196159.10	FAT4	-1.79637	3.064	-11.9218	1.73727e-29	2.48247e-28	55.7477
ENSG00000101347.8	SAMHD1	-1.38742	6.27986	-11.9191	1.78292e-29	2.54521e-28	55.6975
ENSG00000168528.10	SERINC2	1.74289	6.49582	11.9173	1.81391e-29	2.58691e-28	55.6669
ENSG00000100626.15	GALNT16	-2.13595	0.0432249	-11.9094	1.95908e-29	2.78954e-28	55.9218
ENSG00000071246.9	VASH1	-1.20351	3.93161	-11.9093	1.95982e-29	2.78954e-28	55.5917
ENSG00000167705.10	RILP	-1.20028	3.01688	-11.9022	2.10011e-29	2.9863e-28	55.603
ENSG00000130675.13	MNX1	3.61914	-0.560564	11.8987	2.1706e-29	3.08352e-28	55.9267
ENSG00000109586.10	GALNT7	1.48674	5.33799	11.8962	2.22532e-29	3.15818e-28	55.536
ENSG00000142973.11	CYP4B1	-4.3478	4.54679	-11.8929	2.29585e-29	3.25194e-28	55.4923
ENSG00000085563.13	ABCB1	-1.63654	0.926784	-11.8768	2.68267e-29	3.79246e-28	55.5648
ENSG00000137070.16	IL11RA	-1.12706	2.57987	-11.8758	2.70834e-29	3.82504e-28	55.4097
ENSG00000181126.12	HLA-V	-2.54169	-0.00168423	-11.8731	2.77949e-29	3.92173e-28	55.5485
ENSG00000167995.14	BEST1	-1.19296	1.1761	-11.8719	2.81188e-29	3.96358e-28	55.5281
ENSG00000102003.9	SYP	-1.82552	0.652752	-11.8709	2.8389e-29	3.9978e-28	55.5202
ENSG00000124126.12	PREX1	-1.36268	4.95414	-11.8705	2.85028e-29	4.00994e-28	55.1921
ENSG00000109099.12	PMP22	-1.3993	5.45549	-11.8695	2.8775e-29	4.04433e-28	55.1921
ENSG00000163751.3	CPA3	-2.41565	3.35567	-11.8657	2.9835e-29	4.18927e-28	55.1691
ENSG00000169891.16	REPS2	-1.39639	3.56541	-11.863	3.06398e-29	4.29813e-28	55.1635
ENSG00000276043.3	UHRF1	3.11712	2.58785	11.8616	3.10599e-29	4.35287e-28	55.5576
ENSG00000184216.10	IRAK1	1.06628	6.58848	11.848	3.53997e-29	4.95154e-28	54.9788
ENSG00000116117.16	PARD3B	-1.33794	3.25237	-11.833	4.08674e-29	5.71085e-28	54.9074
ENSG00000162493.15	PDPN	-1.84973	3.90479	-11.8271	4.32759e-29	6.03582e-28	54.7887
ENSG00000126351.11	THRA	-1.07213	4.66687	-11.8238	4.46606e-29	6.223e-28	54.7478
ENSG00000069667.14	RORA	-1.41381	3.52268	-11.8221	4.53978e-29	6.31968e-28	54.7762
ENSG00000164934.12	DCAF13	1.19922	4.93323	11.8157	4.82783e-29	6.71423e-28	54.7836
ENSG00000137460.7	FHDC1	-1.32326	3.83986	-11.8006	5.58374e-29	7.7581e-28	54.5523
ENSG00000118971.6	CCND2	-1.5669	4.55928	-11.7993	5.65367e-29	7.84776e-28	54.5128
ENSG00000132205.9	EMILIN2	-1.33785	4.20845	-11.7951	5.88444e-29	8.16032e-28	54.4823
ENSG00000111252.9	SH2B3	-1.10087	4.5213	-11.7869	6.36276e-29	8.80686e-28	54.3996
ENSG00000174371.15	EXO1	3.13182	1.75559	11.7843	6.52772e-29	9.02661e-28	54.834
ENSG00000149435.11	GGTLC1	-3.19821	1.54807	-11.7797	6.82047e-29	9.42247e-28	54.4415
ENSG00000012171.16	SEMA3B	-2.32141	3.98752	-11.7794	6.84155e-29	9.44264e-28	54.3309
ENSG00000163882.8	POLR2H	1.06551	4.86284	11.7744	7.17639e-29	9.8954e-28	54.3841
ENSG00000127472.9	PLA2G5	-1.52755	0.202318	-11.774	7.2032e-29	9.92297e-28	54.656
ENSG00000164941.12	INTS8	1.03668	4.68748	11.7676	7.66263e-29	1.05459e-27	54.337
ENSG00000156675.14	RAB11FIP1	-1.69576	6.06526	-11.7663	7.75744e-29	1.06663e-27	54.2392
ENSG00000008441.15	NFIX	-1.86075	5.40416	-11.7638	7.94488e-29	1.09137e-27	54.1956
ENSG00000052802.11	MSMO1	-1.23128	5.59197	-11.763	8.00261e-29	1.09827e-27	54.1755
ENSG00000186480.11	INSIG1	-1.20275	4.98831	-11.7605	8.20142e-29	1.12449e-27	54.1411
ENSG00000180354.14	MTURN	-1.56505	4.45888	-11.7579	8.40242e-29	1.15097e-27	54.1202
ENSG00000197253.12	TPSB2	-2.46911	2.79288	-11.7512	8.96388e-29	1.22557e-27	54.1063
ENSG00000047365.10	ARAP2	-1.37054	4.14841	-11.7499	9.07123e-29	1.23908e-27	54.0543
ENSG00000121552.3	CSTA	-1.73281	1.9509	-11.7497	9.09382e-29	1.241e-27	54.2309
ENSG00000157600.10	TMEM164	-1.10066	5.27803	-11.7369	1.02758e-28	1.401e-27	53.9184
ENSG00000174640.11	SLCO2A1	-2.06974	5.08885	-11.7367	1.02989e-28	1.40283e-27	53.9347
ENSG00000235568.5	NFAM1	-1.54697	3.16949	-11.732	1.07731e-28	1.46468e-27	53.9376
ENSG00000133195.10	SLC39A11	1.18098	5.25343	11.7318	1.07934e-28	1.46606e-27	53.9492
ENSG00000185482.6	STAC3	-1.18238	1.45313	-11.7301	1.09677e-28	1.48835e-27	54.1508
ENSG00000163106.9	HPGDS	-2.03399	0.963471	-11.7265	1.13572e-28	1.53977e-27	54.0976
ENSG00000051341.12	POLQ	2.88213	1.22471	11.7253	1.14842e-28	1.55554e-27	54.278
ENSG00000181754.6	AMIGO1	-1.29256	2.67355	-11.7246	1.15618e-28	1.5646e-27	53.942
ENSG00000166128.11	RAB8B	-1.1485	4.42215	-11.7228	1.17582e-28	1.5897e-27	53.792
ENSG00000130844.15	ZNF331	-1.31331	3.89279	-11.7204	1.20343e-28	1.62402e-27	53.7875
ENSG00000175048.15	ZDHHC14	-1.18916	2.33293	-11.7199	1.20918e-28	1.63027e-27	53.952
ENSG00000118495.17	PLAGL1	-1.52803	3.16774	-11.7109	1.31816e-28	1.77555e-27	53.7393
ENSG00000123146.18	ADGRE5	-1.47584	6.17442	-11.7097	1.33316e-28	1.79409e-27	53.6984
ENSG00000168994.12	PXDC1	-1.2703	4.40122	-11.6991	1.47557e-28	1.98026e-27	53.5646
ENSG00000184661.12	CDCA2	2.63885	1.22154	11.677	1.82227e-28	2.43879e-27	53.8216
ENSG00000129657.13	SEC14L1	-1.08572	5.75731	-11.6735	1.88377e-28	2.51647e-27	53.3266
ENSG00000198380.11	GFPT1	1.00378	6.70788	11.6735	1.88302e-28	2.51647e-27	53.3175
ENSG00000185862.6	EVI2B	-1.5083	3.8943	-11.6701	1.94438e-28	2.59268e-27	53.3049
ENSG00000162104.8	ADCY9	-1.39159	4.68818	-11.6612	2.11803e-28	2.82165e-27	53.2001
ENSG00000118432.12	CNR1	-2.23625	1.11735	-11.6604	2.13363e-28	2.83984e-27	53.4352
ENSG00000163219.10	ARHGAP25	-1.16276	3.56729	-11.6537	2.27462e-28	3.02472e-27	53.1864
ENSG00000125848.9	FLRT3	-2.45908	4.3816	-11.6355	2.70434e-28	3.58959e-27	52.9693
ENSG00000179967.11	PPP1R14BP3	1.91278	2.82897	11.622	3.07542e-28	4.07473e-27	53.2275
ENSG00000129993.13	CBFA2T3	-1.55553	1.75492	-11.6219	3.07966e-28	4.07663e-27	53.0624
ENSG00000127533.3	F2RL3	-1.64286	1.61573	-11.6216	3.08757e-28	4.07968e-27	53.0628
ENSG00000128567.15	PODXL	-1.20012	5.5934	-11.6203	3.1248e-28	4.12514e-27	52.8223
ENSG00000107968.8	MAP3K8	-1.1744	3.57826	-11.6141	3.31495e-28	4.37219e-27	52.8116
ENSG00000178301.3	AQP11	1.34205	0.0177134	11.6128	3.35556e-28	4.42175e-27	53.2217
ENSG00000183580.9	FBXL7	-1.31137	2.33023	-11.6122	3.37595e-28	4.4446e-27	52.9235
ENSG00000141505.10	ASGR1	-1.45397	0.904427	-11.6069	3.55193e-28	4.66441e-27	53.0189
ENSG00000151276.22	MAGI1	-1.24751	4.05685	-11.6068	3.55253e-28	4.66441e-27	52.7061
ENSG00000185561.9	TLCD2	-1.22055	3.12397	-11.6016	3.73537e-28	4.90006e-27	52.7327
ENSG00000033327.11	GAB2	-1.21642	4.77477	-11.5979	3.86605e-28	5.06692e-27	52.602
ENSG00000163069.11	SGCB	-1.09269	4.15093	-11.5884	4.23295e-28	5.54281e-27	52.5327
ENSG00000154146.11	NRGN	-2.24193	3.40014	-11.5865	4.30877e-28	5.63701e-27	52.5186
ENSG00000154309.8	DISP1	-1.18246	3.10816	-11.5772	4.70892e-28	6.14396e-27	52.5089
ENSG00000102265.10	TIMP1	1.44015	7.86495	11.5769	4.7198e-28	6.15265e-27	52.4198
ENSG00000168329.12	CX3CR1	-2.10009	1.05909	-11.5742	4.84409e-28	6.30901e-27	52.6439
ENSG00000137962.11	ARHGAP29	-1.41737	4.964	-11.5728	4.90942e-28	6.38838e-27	52.366
ENSG00000106123.10	EPHB6	-1.84311	1.49724	-11.5716	4.96414e-28	6.45382e-27	52.594
ENSG00000156970.11	BUB1B	3.09526	2.51115	11.5537	5.88433e-28	7.64334e-27	52.6522
ENSG00000214826.5	DDX12P	2.16102	0.456197	11.5484	6.1831e-28	8.02426e-27	52.6174
ENSG00000175984.13	DENND2C	-1.33384	0.894436	-11.5478	6.21801e-28	8.06237e-27	52.475
ENSG00000180385.7	EMC3-AS1	1.67305	0.851652	11.5476	6.23093e-28	8.07194e-27	52.6052
ENSG00000111834.11	RSPH4A	-2.50766	0.244837	-11.5427	6.52821e-28	8.42706e-27	52.4094
ENSG00000178695.5	KCTD12	-1.61168	6.17938	-11.5427	6.52607e-28	8.42706e-27	52.1266
ENSG00000110880.9	CORO1C	-1.02763	6.44965	-11.5428	6.52126e-28	8.42706e-27	52.1177
ENSG00000147202.16	DIAPH2	-1.16098	3.94351	-11.5427	6.52786e-28	8.42706e-27	52.1121
ENSG00000175318.10	GRAMD2	-1.83275	3.36761	-11.5365	6.92489e-28	8.93121e-27	52.0603
ENSG00000112984.10	KIF20A	2.92611	2.95408	11.5348	7.035e-28	9.06519e-27	52.4529
ENSG00000177432.6	NAP1L5	-1.14423	1.1865	-11.5339	7.09484e-28	9.13421e-27	52.3317
ENSG00000144395.16	CCDC150	2.14082	0.00707437	11.5316	7.25101e-28	9.32703e-27	52.4612
ENSG00000217801.8	RP11-465B22.3	2.53337	1.22264	11.5301	7.35688e-28	9.45486e-27	52.4428
ENSG00000007933.11	FMO3	-1.62056	2.47246	-11.5286	7.46257e-28	9.58224e-27	52.0913
ENSG00000271447.4	MMP28	-2.70501	2.92965	-11.5275	7.53947e-28	9.67244e-27	51.9764
ENSG00000185112.5	FAM43A	-1.31809	2.16423	-11.5179	8.25901e-28	1.05769e-26	52.0544
ENSG00000133488.13	SEC14L4	-2.31818	0.754681	-11.5161	8.39531e-28	1.0742e-26	52.1141
ENSG00000183578.5	TNFAIP8L3	-1.43504	1.27692	-11.5144	8.53484e-28	1.0911e-26	52.1163
ENSG00000120162.9	MOB3B	-1.35298	3.18152	-11.5133	8.61958e-28	1.10096e-26	51.8881
ENSG00000251003.6	ZFPM2-AS1	4.31188	-0.455301	11.513	8.64677e-28	1.1025e-26	52.288
ENSG00000167083.5	GNGT2	-1.37654	0.468098	-11.513	8.64626e-28	1.1025e-26	52.1821
ENSG00000182481.7	KPNA2	1.7237	5.63459	11.5128	8.66124e-28	1.10338e-26	51.8921
ENSG00000164211.11	STARD4	-1.15032	3.56892	-11.4937	1.03758e-27	1.31949e-26	51.6795
ENSG00000153944.9	MSI2	1.09952	5.49438	11.4894	1.08045e-27	1.37042e-26	51.6343
ENSG00000138411.9	HECW2	-1.41599	3.72497	-11.4895	1.07997e-27	1.37042e-26	51.6147
ENSG00000165140.8	FBP1	-1.7814	5.85733	-11.476	1.22666e-27	1.55047e-26	51.4928
ENSG00000115604.9	IL18R1	-1.5635	1.50142	-11.4728	1.26375e-27	1.59597e-26	51.6915
ENSG00000026025.12	VIM	-1.43669	8.76131	-11.4715	1.27973e-27	1.61475e-26	51.5802
ENSG00000187720.13	THSD4	-1.44273	3.62052	-11.4697	1.30137e-27	1.64062e-26	51.4349
ENSG00000117394.18	SLC2A1	2.87267	5.81772	11.4696	1.30312e-27	1.64141e-26	51.5907
ENSG00000186517.12	ARHGAP30	-1.33876	4.53985	-11.4602	1.42358e-27	1.7916e-26	51.31
ENSG00000104728.14	ARHGEF10	-1.18617	4.18855	-11.4432	1.67151e-27	2.09998e-26	51.1641
ENSG00000131196.16	NFATC1	-1.18099	3.36479	-11.4429	1.67619e-27	2.1028e-26	51.2214
ENSG00000101336.11	HCK	-1.67409	4.24116	-11.4411	1.70511e-27	2.13667e-26	51.1338
ENSG00000109339.17	MAPK10	-1.82991	1.59086	-11.4314	1.86678e-27	2.33725e-26	51.27
ENSG00000133687.14	TMTC1	-1.84919	2.62536	-11.4305	1.88395e-27	2.35671e-26	51.133
ENSG00000228288.5	PCAT6	2.3517	0.939742	11.4286	1.91771e-27	2.39484e-26	51.4981
ENSG00000272455.1	RP4-758J18.13	1.56492	0.296193	11.4244	1.99417e-27	2.48819e-26	51.461
ENSG00000171320.13	ESCO2	2.36148	1.12238	11.4238	2.00577e-27	2.50052e-26	51.4525
ENSG00000111879.17	FAM184A	-1.85051	2.46585	-11.4228	2.02498e-27	2.5223e-26	51.0764
ENSG00000180769.7	WDFY3-AS2	-1.21623	0.713427	-11.4214	2.05153e-27	2.55319e-26	51.3177
ENSG00000061656.8	SPAG4	2.58897	2.71566	11.4165	2.14802e-27	2.66872e-26	51.347
ENSG00000146038.10	DCDC2	-2.42503	1.02059	-11.415	2.17883e-27	2.70468e-26	51.129
ENSG00000075218.17	GTSE1	2.8893	2.07247	11.4083	2.32075e-27	2.8784e-26	51.3016
ENSG00000170373.7	CST1	6.05304	0.399793	11.4079	2.33031e-27	2.8878e-26	51.3067
ENSG00000259642.2	ST20-AS1	-1.04965	1.06874	-11.4064	2.36251e-27	2.92273e-26	51.1554
ENSG00000204394.11	VARS	1.04371	6.1771	11.4043	2.40932e-27	2.9781e-26	50.7964
ENSG00000100100.11	PIK3IP1	-1.19036	5.06366	-11.4003	2.50286e-27	3.09111e-26	50.7471
ENSG00000173638.17	SLC19A1	-1.03942	4.14644	-11.3912	2.72556e-27	3.36329e-26	50.6853
ENSG00000198053.10	SIRPA	-1.48588	5.07878	-11.3887	2.79009e-27	3.44001e-26	50.6436
ENSG00000186407.6	CD300E	-1.79704	0.945016	-11.3671	3.41848e-27	4.20055e-26	50.7441
ENSG00000196209.11	SIRPB2	-1.49791	1.73924	-11.3669	3.42386e-27	4.20361e-26	50.6786
ENSG00000279338.1	ENSG00000279338.1	-2.15063	0.79806	-11.3613	3.60988e-27	4.42827e-26	50.6807
ENSG00000123485.10	HJURP	3.50088	2.4113	11.3561	3.7892e-27	4.64432e-26	50.819
ENSG00000172264.15	MACROD2	-2.36463	2.72126	-11.3544	3.85149e-27	4.71669e-26	50.3821
ENSG00000101003.9	GINS1	2.68872	2.63735	11.3471	4.1234e-27	5.04544e-26	50.7105
ENSG00000162849.14	KIF26B	2.9298	4.22401	11.34	4.40848e-27	5.38072e-26	50.5528
ENSG00000121440.13	PDZRN3	-1.42858	2.49038	-11.3329	4.70874e-27	5.74238e-26	50.2767
ENSG00000206535.6	LNP1	-1.01753	0.79017	-11.3323	4.73801e-27	5.77323e-26	50.4959
ENSG00000159147.16	DONSON	1.35606	3.03246	11.3305	4.81542e-27	5.86266e-26	50.4492
ENSG00000080503.18	SMARCA2	-1.12801	5.56575	-11.3247	5.08337e-27	6.17339e-26	50.0507
ENSG00000171388.11	APLN	-1.85106	2.531	-11.3234	5.14616e-27	6.24444e-26	50.1438
ENSG00000167074.13	TEF	-1.31715	4.06594	-11.3191	5.3573e-27	6.49522e-26	50.0093
ENSG00000024526.15	DEPDC1	3.36565	1.85074	11.319	5.36627e-27	6.50069e-26	50.4798
ENSG00000196205.8	EEF1A1P5	-1.9437	4.06405	-11.3134	5.65063e-27	6.83948e-26	49.9464
ENSG00000143228.11	NUF2	3.25783	2.13759	11.309	5.8898e-27	7.11713e-26	50.3846
ENSG00000203727.3	SAMD5	-1.87961	1.67451	-11.3069	6.00471e-27	7.24997e-26	50.0964
ENSG00000196502.10	SULT1A1	-1.48851	3.72263	-11.3029	6.23785e-27	7.52521e-26	49.8704
ENSG00000260244.1	RP11-588K22.2	-1.32357	3.07887	-11.295	6.71315e-27	8.0852e-26	49.8633
ENSG00000183605.15	SFXN4	1.26852	3.81406	11.2938	6.78664e-27	8.16696e-26	50.0202
ENSG00000111962.7	UST	-1.62461	2.28931	-11.2905	6.99918e-27	8.40883e-26	49.8893
ENSG00000172037.12	LAMB2	-1.12116	6.77922	-11.2878	7.18114e-27	8.62032e-26	49.7547
ENSG00000173930.8	SLCO4C1	-2.22905	2.70344	-11.2842	7.4263e-27	8.89995e-26	49.7378
ENSG00000175832.11	ETV4	3.45673	4.14125	11.2817	7.60424e-27	9.1057e-26	50.0533
ENSG00000141570.9	CBX8	1.25955	2.78976	11.2811	7.64326e-27	9.14491e-26	50.0065
ENSG00000152527.12	PLEKHH2	-1.65467	3.4575	-11.2798	7.73467e-27	9.24668e-26	49.668
ENSG00000183763.7	TRAIP	1.61896	1.3699	11.2743	8.14514e-27	9.7294e-26	50.0548
ENSG00000076382.15	SPAG5	2.76153	3.65112	11.2677	8.66658e-27	1.03438e-25	49.9156
ENSG00000186185.12	KIF18B	3.41171	2.11501	11.2662	8.78463e-27	1.04761e-25	49.991
ENSG00000186340.13	THBS2	2.47013	6.17547	11.2575	9.53031e-27	1.13468e-25	49.5312
ENSG00000250305.7	KIAA1456	-1.82991	0.579305	-11.2573	9.54943e-27	1.13602e-25	49.7652
ENSG00000108846.14	ABCC3	2.1333	6.63621	11.2517	1.00546e-26	1.19514e-25	49.4074
ENSG00000159259.7	CHAF1B	1.7068	2.70478	11.2503	1.01894e-26	1.21018e-25	49.7593
ENSG00000137821.10	LRRC49	-1.30389	1.136	-11.247	1.0508e-26	1.247e-25	49.6564
ENSG00000197019.4	SERTAD1	-1.21815	3.92331	-11.2396	1.12586e-26	1.3339e-25	49.2831
ENSG00000149418.9	ST14	1.26673	7.30206	11.2349	1.17663e-26	1.39292e-25	49.2163
ENSG00000111665.10	CDCA3	2.8081	2.12439	11.2283	1.25025e-26	1.47767e-25	49.6366
ENSG00000122223.11	CD244	-1.57102	0.123515	-11.2276	1.25934e-26	1.4872e-25	49.5464
ENSG00000174004.5	NRROS	-1.26887	2.3289	-11.2243	1.2982e-26	1.53186e-25	49.3051
ENSG00000004838.12	ZMYND10	-2.32466	1.42305	-11.2228	1.31581e-26	1.55137e-25	49.3127
ENSG00000100196.9	KDELR3	1.98359	4.58881	11.2189	1.36487e-26	1.60792e-25	49.3101
ENSG00000171885.12	AQP4	-4.72262	4.4906	-11.2182	1.3741e-26	1.61749e-25	49.1581
ENSG00000117650.11	NEK2	3.35981	2.43099	11.2148	1.41844e-26	1.66698e-25	49.5139
ENSG00000139112.9	GABARAPL1	-1.24099	5.39926	-11.2123	1.45116e-26	1.70406e-25	49.008
ENSG00000125319.13	C17orf53	2.32218	1.44581	11.209	1.49621e-26	1.75414e-25	49.4644
ENSG00000133808.4	MICALCL	-1.70083	1.48809	-11.2085	1.50371e-26	1.76151e-25	49.2201
ENSG00000188906.12	LRRK2	-3.22208	5.12638	-11.2082	1.50815e-26	1.76528e-25	49.027
ENSG00000248801.5	C8orf34-AS1	-2.87219	0.637851	-11.2051	1.5518e-26	1.81492e-25	49.1863
ENSG00000140534.12	TICRR	2.51444	1.1547	11.191	1.7699e-26	2.06668e-25	49.3032
ENSG00000155970.10	MICU3	-1.37918	0.821803	-11.1866	1.8435e-26	2.1509e-25	49.1231
ENSG00000137474.18	MYO7A	1.88891	3.07232	11.1813	1.93608e-26	2.2553e-25	49.107
ENSG00000196628.12	TCF4	-1.37201	5.03847	-11.1781	1.99371e-26	2.31873e-25	48.689
ENSG00000134690.9	CDCA8	2.74199	2.96173	11.1729	2.09406e-26	2.43349e-25	49.0889
ENSG00000147883.10	CDKN2B	-1.72864	3.70393	-11.169	2.17034e-26	2.52012e-25	48.6264
ENSG00000166851.13	PLK1	2.9344	3.33165	11.1647	2.25953e-26	2.6216e-25	49.0002
ENSG00000117411.15	B4GALT2	1.09987	5.10241	11.1637	2.27975e-26	2.64294e-25	48.6451
ENSG00000129195.14	FAM64A	2.80367	1.17822	11.1603	2.35313e-26	2.72585e-25	49.0227
ENSG00000164932.11	CTHRC1	3.65087	4.55985	11.16	2.35875e-26	2.73019e-25	48.9176
ENSG00000145287.9	PLAC8	-2.06773	2.82965	-11.152	2.54202e-26	2.93998e-25	48.5188
ENSG00000137831.13	UACA	-1.17698	4.62768	-11.1488	2.61774e-26	3.02515e-25	48.4198
ENSG00000140030.5	GPR65	-1.41421	1.87499	-11.1482	2.63266e-26	3.03999e-25	48.6495
ENSG00000172935.8	MRGPRF	-1.54111	1.64064	-11.1466	2.67169e-26	3.08261e-25	48.6555
ENSG00000134954.13	ETS1	-1.34299	6.01498	-11.1432	2.75684e-26	3.17582e-25	48.3942
ENSG00000081041.8	CXCL2	-2.21651	4.00624	-11.123	3.32482e-26	3.81803e-25	48.1883
ENSG00000165152.7	TMEM246	-2.05404	1.68251	-11.1182	3.4763e-26	3.9857e-25	48.3359
ENSG00000179388.8	EGR3	-1.76406	2.06758	-11.1083	3.8094e-26	4.36417e-25	48.2273
ENSG00000110660.13	SLC35F2	1.72931	4.39794	11.0985	4.16833e-26	4.76787e-25	48.1992
ENSG00000067177.13	PHKA1	1.49408	3.71487	11.0955	4.28453e-26	4.89695e-25	48.227
ENSG00000244405.6	ETV5	-1.33989	4.8856	-11.0946	4.3204e-26	4.93406e-25	47.9203
ENSG00000173715.14	C11orf80	1.31169	3.64718	11.0879	4.59926e-26	5.24842e-25	48.1483
ENSG00000140650.10	PMM2	1.03102	3.56315	11.0831	4.80824e-26	5.47831e-25	48.0857
ENSG00000138346.13	DNA2	1.98146	2.03089	11.0816	4.87522e-26	5.55028e-25	48.2708
ENSG00000155849.14	ELMO1	-1.30159	3.83192	-11.0803	4.93237e-26	5.61096e-25	47.8209
ENSG00000153993.12	SEMA3D	-1.99619	0.653039	-11.0721	5.3204e-26	6.04764e-25	48.0427
ENSG00000115109.12	EPB41L5	-1.13245	4.97489	-11.0655	5.65503e-26	6.418e-25	47.6521
ENSG00000117020.15	AKT3	-1.38426	3.75615	-11.06	5.94897e-26	6.74108e-25	47.6364
ENSG00000233608.3	TWIST2	-1.61679	0.196406	-11.0498	6.53762e-26	7.39086e-25	47.9082
ENSG00000110665.10	C11orf21	-1.73266	0.0305631	-11.0471	6.70026e-26	7.56298e-25	47.8889
ENSG00000122952.15	ZWINT	2.35661	3.7534	11.0445	6.86142e-26	7.7389e-25	47.8298
ENSG00000146243.12	IRAK1BP1	-1.07687	1.78876	-11.0441	6.88846e-26	7.76338e-25	47.739
ENSG00000145569.5	FAM105A	-1.7355	4.1506	-11.0424	6.99865e-26	7.88146e-25	47.4484
ENSG00000136492.7	BRIP1	2.34393	1.71764	11.0301	7.83563e-26	8.81721e-25	47.8254
ENSG00000144452.13	ABCA12	4.65931	1.36999	11.0251	8.20751e-26	9.22142e-25	47.7889
ENSG00000272666.1	CTA-384D8.35	2.44604	0.47302	11.025	8.2139e-26	9.22148e-25	47.7912
ENSG00000118322.11	ATP10B	4.51333	1.31954	11.0224	8.40841e-26	9.43258e-25	47.7652
ENSG00000237523.1	LINC00857	2.0167	0.907642	11.0133	9.14249e-26	1.02482e-24	47.6818
ENSG00000065328.15	MCM10	3.08004	1.66468	11.0102	9.4109e-26	1.05328e-24	47.6523
ENSG00000176928.5	GCNT4	-1.80255	0.708108	-11.0082	9.58622e-26	1.07208e-24	47.4694
ENSG00000106852.14	LHX6	-1.48848	0.765139	-11.0012	1.02214e-25	1.14137e-24	47.4237
ENSG00000013306.14	SLC25A39	1.07155	6.60617	10.991	1.12278e-25	1.25183e-24	46.975
ENSG00000126787.11	DLGAP5	3.33843	2.53031	10.9849	1.1875e-25	1.32196e-24	47.4139
ENSG00000130775.14	THEMIS2	-1.23307	4.84295	-10.9792	1.25122e-25	1.39076e-24	46.8647
ENSG00000135451.11	TROAP	3.36493	2.19565	10.9789	1.25496e-25	1.39386e-24	47.3645
ENSG00000085840.11	ORC1	2.42056	1.54691	10.9774	1.27183e-25	1.41151e-24	47.3511
ENSG00000082397.14	EPB41L3	-1.49339	3.93159	-10.9712	1.34582e-25	1.49023e-24	46.8116
ENSG00000123352.16	SPATS2	1.08202	4.25176	10.9606	1.48392e-25	1.64065e-24	46.8878
ENSG00000249859.6	PVT1	2.40257	2.62813	10.9552	1.55939e-25	1.72148e-24	47.1092
ENSG00000123338.11	NCKAP1L	-1.57167	4.80917	-10.9515	1.61338e-25	1.77973e-24	46.6148
ENSG00000093009.8	CDC45	2.83249	1.97866	10.9471	1.67854e-25	1.84881e-24	47.0749
ENSG00000185585.18	OLFML2A	-1.45133	3.76017	-10.9453	1.70779e-25	1.87819e-24	46.5861
ENSG00000154839.8	SKA1	2.63304	1.09846	10.9373	1.83727e-25	2.01905e-24	46.9945
ENSG00000090889.11	KIF4A	3.46735	2.76586	10.9301	1.96173e-25	2.1542e-24	46.9153
ENSG00000147119.3	CHST7	-1.0163	1.23935	-10.9294	1.97419e-25	2.16626e-24	46.763
ENSG00000108405.3	P2RX1	-1.55259	1.00232	-10.9289	1.98334e-25	2.17465e-24	46.7398
ENSG00000162733.15	DDR2	-1.44845	4.07125	-10.9285	1.99051e-25	2.18088e-24	46.4186
ENSG00000100479.11	POLE2	2.01715	1.50543	10.9283	1.9954e-25	2.18295e-24	46.9019
ENSG00000165175.14	MID1IP1	-1.21825	5.45493	-10.9283	1.99425e-25	2.18295e-24	46.4086
ENSG00000128536.14	CDHR3	-2.60156	1.52204	-10.9278	2.0033e-25	2.18995e-24	46.5752
ENSG00000162063.11	CCNF	1.71649	3.25288	10.9272	2.01405e-25	2.20005e-24	46.7595
ENSG00000185033.13	SEMA4B	1.38286	6.60229	10.9226	2.10213e-25	2.29282e-24	46.3593
ENSG00000161888.10	SPC24	2.37003	1.8304	10.9222	2.10869e-25	2.29825e-24	46.8461
ENSG00000158517.12	NCF1	-1.52992	1.40938	-10.919	2.17147e-25	2.36491e-24	46.6027
ENSG00000153071.13	DAB2	-1.32859	5.35927	-10.9181	2.18901e-25	2.38223e-24	46.3163
ENSG00000182004.11	SNRPE	1.03594	4.81959	10.9146	2.2607e-25	2.45657e-24	46.3934
ENSG00000069424.13	KCNAB2	-1.22426	4.4164	-10.9118	2.31867e-25	2.51768e-24	46.2595
ENSG00000169718.16	DUS1L	1.04838	5.89068	10.9089	2.38186e-25	2.58437e-24	46.25
ENSG00000196511.12	TPK1	-1.24223	1.67624	-10.8882	2.87844e-25	3.10927e-24	46.3209
ENSG00000239998.4	LILRA2	-1.89563	0.958681	-10.886	2.9351e-25	3.16812e-24	46.3255
ENSG00000137491.13	SLCO2B1	-1.7884	5.6813	-10.8845	2.97731e-25	3.21131e-24	46.0359
ENSG00000127990.14	SGCE	-1.44313	3.84571	-10.8804	3.08874e-25	3.32902e-24	45.9933
ENSG00000176920.11	FUT2	2.99189	3.14396	10.8798	3.10749e-25	3.34676e-24	46.4252
ENSG00000139132.13	FGD4	-1.10418	4.03673	-10.8788	3.13547e-25	3.3744e-24	45.9815
ENSG00000182199.9	SHMT2	1.25767	5.81284	10.8706	3.3787e-25	3.63079e-24	45.9198
ENSG00000124212.5	PTGIS	-1.79426	3.68221	-10.8702	3.39117e-25	3.64151e-24	45.8992
ENSG00000107317.10	PTGDS	-2.26034	4.89888	-10.858	3.78833e-25	4.059e-24	45.7859
ENSG00000148773.11	MKI67	2.80401	4.83761	10.8571	3.82079e-25	4.09078e-24	46.0614
ENSG00000203499.9	FAM83H-AS1	2.06158	4.1814	10.8568	3.83066e-25	4.09833e-24	46.0621
ENSG00000126953.5	TIMM8A	1.08676	2.11382	10.8556	3.87495e-25	4.14267e-24	46.1673
ENSG00000099139.12	PCSK5	-1.40877	2.73281	-10.848	4.15065e-25	4.43416e-24	45.8072
ENSG00000137804.11	NUSAP1	2.33018	3.69402	10.8439	4.31029e-25	4.60132e-24	46.0148
ENSG00000166123.12	GPT2	2.78178	4.64129	10.8407	4.43885e-25	4.7351e-24	45.9337
ENSG00000182700.4	IGIP	-1.03637	2.78751	-10.8372	4.57997e-25	4.87848e-24	45.737
ENSG00000111602.10	TIMELESS	1.48158	4.53263	10.8336	4.73357e-25	5.03842e-24	45.7458
ENSG00000280099.1	RP11-33E12.2	-1.47586	0.652502	-10.8311	4.84303e-25	5.1399e-24	45.8957
ENSG00000256525.5	POLG2	1.16702	2.69509	10.828	4.98165e-25	5.28316e-24	45.8734
ENSG00000178999.11	AURKB	3.1731	2.27304	10.8254	5.09871e-25	5.40337e-24	45.9777
ENSG00000206052.9	DOK6	-1.74608	0.963236	-10.8232	5.20422e-25	5.51117e-24	45.773
ENSG00000107186.15	MPDZ	-1.17627	3.6633	-10.818	5.45596e-25	5.77357e-24	45.4546
ENSG00000138074.13	SLC5A6	1.03006	4.33137	10.813	5.70889e-25	6.03683e-24	45.5351
ENSG00000180644.6	PRF1	-1.6133	3.00084	-10.8111	5.80647e-25	6.13111e-24	45.4242
ENSG00000120262.9	CCDC170	-1.94322	1.65602	-10.8027	6.26976e-25	6.61072e-24	45.4901
ENSG00000160957.11	RECQL4	2.63269	3.27911	10.801	6.36477e-25	6.70119e-24	45.6845
ENSG00000162851.7	TFB2M	1.08375	3.7454	10.7994	6.46007e-25	6.79661e-24	45.4942
ENSG00000078269.12	SYNJ2	1.41174	3.95301	10.7949	6.72585e-25	7.07113e-24	45.4663
ENSG00000106089.10	STX1A	2.60763	2.75971	10.7891	7.09374e-25	7.45252e-24	45.6123
ENSG00000115541.9	HSPE1	1.13867	5.53853	10.7872	7.21246e-25	7.57178e-24	45.1796
ENSG00000169439.10	SDC2	-1.432	4.77601	-10.7871	7.22322e-25	7.57761e-24	45.1263
ENSG00000101445.8	PPP1R16B	-1.48704	3.1804	-10.7802	7.68731e-25	8.05867e-24	45.1392
ENSG00000007968.6	E2F2	2.18617	1.59059	10.7773	7.8904e-25	8.26562e-24	45.5456
ENSG00000153707.14	PTPRD	-1.63013	1.82643	-10.7771	7.90977e-25	8.27995e-24	45.2636
ENSG00000176533.11	GNG7	-1.42394	2.19026	-10.7712	8.33956e-25	8.72359e-24	45.182
ENSG00000150471.14	ADGRL3	-2.18183	0.19779	-10.7693	8.48972e-25	8.87429e-24	45.3301
ENSG00000134531.8	EMP1	-1.60116	6.30254	-10.7644	8.86864e-25	9.25708e-24	44.973
ENSG00000184445.10	KNTC1	1.86826	3.81784	10.7622	9.05438e-25	9.44419e-24	45.2296
ENSG00000074800.12	ENO1	1.04212	9.97953	10.7586	9.34823e-25	9.73674e-24	45.0019
ENSG00000117724.11	CENPF	3.04597	4.27193	10.7581	9.3915e-25	9.77481e-24	45.2486
ENSG00000185842.13	DNAH14	1.72834	2.41258	10.7543	9.7248e-25	1.01145e-23	45.2747
ENSG00000133392.15	MYH11	-2.4032	5.48318	-10.7499	1.01176e-24	1.0508e-23	44.8384
ENSG00000144619.13	CNTN4	-1.73455	0.66932	-10.7445	1.06202e-24	1.10222e-23	45.0987
ENSG00000127564.15	PKMYT1	2.75249	2.19884	10.7368	1.13873e-24	1.18015e-23	45.1786
ENSG00000099994.10	SUSD2	-3.5571	5.69029	-10.7339	1.1691e-24	1.21076e-23	44.7545
ENSG00000084710.12	EFR3B	-1.80703	2.07347	-10.7337	1.17162e-24	1.2125e-23	44.8201
ENSG00000057704.9	TMCC3	-1.24467	3.0911	-10.7331	1.1776e-24	1.21783e-23	44.7429
ENSG00000186493.10	C5orf38	-2.47749	1.35024	-10.7329	1.18004e-24	1.21949e-23	44.8431
ENSG00000011600.10	TYROBP	-1.77973	5.37871	-10.7313	1.19684e-24	1.23597e-23	44.6446
ENSG00000150753.10	CCT5	1.04916	6.96998	10.7249	1.26813e-24	1.30774e-23	44.57
ENSG00000230316.5	FEZF1-AS1	4.50439	0.0115007	10.7239	1.28017e-24	1.31921e-23	45.0825
ENSG00000134057.13	CCNB1	2.5803	4.03671	10.7224	1.29715e-24	1.33577e-23	44.9138
ENSG00000197299.9	BLM	1.83663	2.03192	10.7205	1.3202e-24	1.35855e-23	45.0044
ENSG00000171940.12	ZNF217	1.11396	5.58632	10.7161	1.37331e-24	1.4112e-23	44.5365
ENSG00000188766.11	SPRED3	2.22257	0.442381	10.7107	1.44207e-24	1.48081e-23	44.9643
ENSG00000105173.12	CCNE1	2.72534	1.61679	10.7087	1.46781e-24	1.50619e-23	44.9392
ENSG00000185250.14	PPIL6	-1.62567	1.38063	-10.6995	1.59501e-24	1.63555e-23	44.6274
ENSG00000129757.11	CDKN1C	-1.30382	3.1477	-10.6964	1.64074e-24	1.68008e-23	44.4018
ENSG00000143196.4	DPT	-1.92539	3.39801	-10.6945	1.6692e-24	1.70803e-23	44.3297
ENSG00000005844.16	ITGAL	-1.53349	4.42915	-10.6941	1.67467e-24	1.71242e-23	44.2948
ENSG00000109255.10	NMU	3.63662	-0.0640814	10.6903	1.73358e-24	1.77141e-23	44.784
ENSG00000166803.9	KIAA0101	2.5692	2.81786	10.689	1.75347e-24	1.79049e-23	44.7132
ENSG00000275832.3	ARHGAP23	-1.25953	4.53586	-10.6889	1.75558e-24	1.79138e-23	44.2481
ENSG00000187741.13	FANCA	1.70149	2.96001	10.687	1.78535e-24	1.82048e-23	44.6269
ENSG00000138160.5	KIF11	2.36452	3.48113	10.68	1.90167e-24	1.93773e-23	44.5689
ENSG00000102466.14	FGF14	-1.75335	0.673506	-10.6794	1.91337e-24	1.94829e-23	44.5186
ENSG00000104147.7	OIP5	1.9337	0.12055	10.6748	1.99409e-24	2.02765e-23	44.6459
ENSG00000144554.9	FANCD2	1.39079	3.04878	10.6733	2.02102e-24	2.0536e-23	44.4721
ENSG00000149289.9	ZC3H12C	-1.17834	3.14777	-10.6731	2.02413e-24	2.05532e-23	44.2046
ENSG00000111275.11	ALDH2	-1.49261	7.03409	-10.671	2.06394e-24	2.09283e-23	44.168
ENSG00000107562.15	CXCL12	-1.69043	4.30042	-10.6705	2.07205e-24	2.09959e-23	44.085
ENSG00000169607.11	CKAP2L	2.76676	2.00785	10.6677	2.12469e-24	2.15143e-23	44.5684
ENSG00000227036.5	LINC00511	3.01812	3.23048	10.6665	2.14801e-24	2.17353e-23	44.5121
ENSG00000164330.15	EBF1	-1.25373	1.48442	-10.6576	2.32858e-24	2.35299e-23	44.2736
ENSG00000105137.11	SYDE1	-1.11356	2.85711	-10.6537	2.41044e-24	2.43401e-23	44.0746
ENSG00000136295.13	TTYH3	1.25476	6.30092	10.6533	2.41903e-24	2.441e-23	43.9416
ENSG00000131153.7	GINS2	2.51418	2.23968	10.6495	2.50315e-24	2.52063e-23	44.3929
ENSG00000134243.10	SORT1	-1.03292	6.42292	-10.6496	2.50168e-24	2.52063e-23	43.9286
ENSG00000234678.1	RP11-465N4.4	1.55728	0.323152	10.6474	2.5527e-24	2.56876e-23	44.4002
ENSG00000260841.1	ENSG00000260841.1	-1.11602	0.0835984	-10.6447	2.61366e-24	2.62828e-23	44.2999
ENSG00000134285.9	FKBP11	1.60311	4.64856	10.6378	2.78133e-24	2.79303e-23	43.9898
ENSG00000118523.5	CTGF	-1.79225	6.66064	-10.6234	3.1674e-24	3.1698e-23	43.7377
ENSG00000150551.10	LYPD1	3.0608	0.448018	10.6203	3.25698e-24	3.25497e-23	44.1605
ENSG00000094804.8	CDC6	3.01487	3.00576	10.6203	3.25613e-24	3.25497e-23	44.1132
ENSG00000157456.6	CCNB2	2.72316	2.97224	10.6201	3.26132e-24	3.25707e-23	44.0984
ENSG00000182287.12	AP1S2	-1.12185	3.7324	-10.6169	3.3564e-24	3.34743e-23	43.6505
ENSG00000124787.12	RPP40	1.40804	1.66913	10.6165	3.3687e-24	3.3574e-23	44.0798
ENSG00000160949.15	TONSL	1.88069	3.40829	10.6061	3.69912e-24	3.68168e-23	43.877
ENSG00000134533.5	RERG	-1.51188	2.41497	-10.6038	3.77409e-24	3.75373e-23	43.6496
ENSG00000162772.15	ATF3	-1.84192	4.69896	-10.6014	3.85882e-24	3.83538e-23	43.4688
ENSG00000128016.5	ZFP36	-1.85672	7.0314	-10.599	3.94067e-24	3.91406e-23	43.5432
ENSG00000142945.11	KIF2C	3.18242	3.04853	10.5935	4.14266e-24	4.11188e-23	43.8819
ENSG00000095383.18	TBC1D2	-1.3552	4.90432	-10.5894	4.29699e-24	4.25926e-23	43.3576
ENSG00000130590.12	SAMD10	1.56365	2.68135	10.5881	4.34802e-24	4.30397e-23	43.759
ENSG00000006468.12	ETV1	-1.68992	4.3781	-10.5863	4.41833e-24	4.3706e-23	43.333
ENSG00000163071.9	SPATA18	-2.03589	2.16682	-10.5819	4.5964e-24	4.54059e-23	43.4386
ENSG00000128594.6	LRRC4	-1.84724	1.93309	-10.5806	4.64677e-24	4.58723e-23	43.4703
ENSG00000152253.7	SPC25	2.08793	1.02846	10.5774	4.78154e-24	4.71707e-23	43.7767
ENSG00000145506.12	NKD2	-1.56276	2.44801	-10.5653	5.33332e-24	5.25074e-23	43.2959
ENSG00000001626.13	CFTR	-2.5639	2.45033	-10.5562	5.78304e-24	5.68581e-23	43.1389
ENSG00000065534.17	MYLK	-1.51361	5.86287	-10.5554	5.82321e-24	5.72144e-23	43.0846
ENSG00000110079.15	MS4A4A	-1.51265	3.6156	-10.555	5.84702e-24	5.74096e-23	43.0883
ENSG00000080986.11	NDC80	2.73738	2.15711	10.5529	5.95768e-24	5.84173e-23	43.5468
ENSG00000102384.12	CENPI	2.2771	1.1255	10.5484	6.19994e-24	6.07519e-23	43.5207
ENSG00000116133.10	DHCR24	-1.24314	8.56139	-10.5459	6.34242e-24	6.20645e-23	43.1251
ENSG00000081818.3	PCDHB4	-1.29541	0.459943	-10.5433	6.49263e-24	6.34491e-23	43.3596
ENSG00000116667.11	C1orf21	-1.46364	4.49666	-10.5421	6.55922e-24	6.40569e-23	42.9403
ENSG00000169258.6	GPRIN1	2.36133	2.09051	10.5354	6.96341e-24	6.78676e-23	43.3831
ENSG00000171962.16	DRC3	-1.47481	1.69764	-10.5315	7.21254e-24	7.02486e-23	43.1095
ENSG00000067057.15	PFKP	1.73668	6.14001	10.5262	7.56354e-24	7.35198e-23	42.8466
ENSG00000184545.9	DUSP8	-1.23464	3.09117	-10.5237	7.7311e-24	7.50483e-23	42.8765
ENSG00000027697.11	IFNGR1	-1.04785	6.19124	-10.5225	7.81558e-24	7.58179e-23	42.7896
ENSG00000069431.9	ABCC9	-1.46144	2.97987	-10.5188	8.07592e-24	7.82913e-23	42.8305
ENSG00000024422.10	EHD2	-1.54398	6.45393	-10.518	8.13638e-24	7.88249e-23	42.7806
ENSG00000166965.11	RCCD1	1.20095	2.83019	10.5079	8.9003e-24	8.61684e-23	43.0102
ENSG00000211896.5	IGHG1	2.64671	10.3889	10.5041	9.20846e-24	8.90926e-23	42.6906
ENSG00000182636.5	NDN	-1.32649	3.196	-10.4976	9.75561e-24	9.42611e-23	42.6288
ENSG00000123131.11	PRDX4	1.23622	5.97419	10.4957	9.9238e-24	9.58226e-23	42.5563
ENSG00000183048.10	SLC25A10	1.92772	3.05301	10.4947	1.00121e-23	9.66108e-23	42.9296
ENSG00000066279.15	ASPM	3.25728	2.93712	10.4943	1.00548e-23	9.69591e-23	43.0163
ENSG00000167972.12	ABCA3	-2.89614	6.73452	-10.4938	1.00985e-23	9.73155e-23	42.64
ENSG00000048740.16	CELF2	-1.50008	5.44079	-10.4913	1.03222e-23	9.94057e-23	42.5011
ENSG00000108932.10	SLC16A6	-1.42488	1.104	-10.4891	1.05255e-23	1.01297e-22	42.8055
ENSG00000117399.12	CDC20	3.46114	3.55511	10.4871	1.07131e-23	1.03034e-22	42.9268
ENSG00000198932.11	GPRASP1	-1.23734	1.78261	-10.484	1.10127e-23	1.05845e-22	42.6996
ENSG00000224081.6	LINC01057	1.41219	0.890124	10.4814	1.12753e-23	1.08298e-22	42.9244
ENSG00000137288.8	UQCC2	1.29536	4.46761	10.4808	1.13379e-23	1.08828e-22	42.5871
ENSG00000113368.10	LMNB1	1.68428	4.44922	10.4746	1.19759e-23	1.148e-22	42.5788
ENSG00000140525.16	FANCI	1.72721	3.87272	10.4717	1.22925e-23	1.17758e-22	42.628
ENSG00000214212.7	C19orf38	-1.30219	0.620094	-10.4689	1.26054e-23	1.20675e-22	42.6871
ENSG00000171848.12	RRM2	2.94178	4.28937	10.4682	1.26831e-23	1.2134e-22	42.6634
ENSG00000100625.8	SIX4	2.10639	3.05495	10.4653	1.30122e-23	1.24406e-22	42.689
ENSG00000261373.1	VPS9D1-AS1	2.48133	0.898744	10.4587	1.37969e-23	1.31736e-22	42.735
ENSG00000140379.7	BCL2A1	-1.47673	2.40245	-10.4546	1.43153e-23	1.36506e-22	42.3299
ENSG00000112742.8	TTK	2.83079	1.90906	10.4491	1.50201e-23	1.43134e-22	42.6417
ENSG00000168078.8	PBK	2.98549	1.64711	10.4488	1.50666e-23	1.43483e-22	42.6441
ENSG00000155926.12	SLA	-1.37343	4.25155	-10.4418	1.60376e-23	1.52629e-22	42.0609
ENSG00000072571.18	HMMR	2.70918	2.52706	10.4399	1.6311e-23	1.55131e-22	42.5358
ENSG00000117318.8	ID3	-1.32595	4.62318	-10.4384	1.65228e-23	1.57042e-22	42.0232
ENSG00000165304.6	MELK	3.21038	2.44187	10.4375	1.66576e-23	1.5822e-22	42.5346
ENSG00000197653.13	DNAH10	-2.01934	0.788283	-10.4365	1.68086e-23	1.5955e-22	42.3344
ENSG00000175489.9	LRRC25	-1.32365	2.49485	-10.4362	1.68461e-23	1.59802e-22	42.1713
ENSG00000130762.13	ARHGEF16	1.56434	4.30128	10.4358	1.69113e-23	1.60316e-22	42.2417
ENSG00000163808.15	KIF15	2.31621	1.74464	10.431	1.76537e-23	1.67136e-22	42.4776
ENSG00000106829.17	TLE4	-1.14755	3.38763	-10.4253	1.85662e-23	1.75548e-22	41.9852
ENSG00000278619.3	MRM1	1.16818	2.28079	10.4248	1.86369e-23	1.76102e-22	42.3288
ENSG00000006453.12	BAIAP2L1	1.06382	5.63006	10.4215	1.91949e-23	1.81256e-22	41.9143
ENSG00000143127.11	ITGA10	-1.58723	1.15896	-10.4211	1.92724e-23	1.8187e-22	42.1887
ENSG00000067840.11	PDZD4	-1.75671	0.583668	-10.4134	2.06225e-23	1.94359e-22	42.1703
ENSG00000163017.12	ACTG2	-1.73706	2.91292	-10.4131	2.06914e-23	1.94882e-22	41.8838
ENSG00000146205.12	ANO7	1.62917	0.650704	10.4078	2.1669e-23	2.03958e-22	42.2875
ENSG00000079462.6	PAFAH1B3	1.96629	4.06653	10.3986	2.35117e-23	2.21016e-22	41.9864
ENSG00000198901.12	PRC1	2.2028	3.82433	10.3957	2.41325e-23	2.26705e-22	42.0091
ENSG00000166557.11	TMED3	1.0482	6.25821	10.3944	2.43999e-23	2.29069e-22	41.6442
ENSG00000169031.17	COL4A3	-2.21009	3.2504	-10.3939	2.45161e-23	2.30012e-22	41.6649
ENSG00000130940.13	CASZ1	-1.19332	3.40246	-10.3932	2.46647e-23	2.31108e-22	41.6972
ENSG00000142347.15	MYO1F	-1.22658	4.34719	-10.3904	2.52925e-23	2.36687e-22	41.6086
ENSG00000250510.6	GPR162	-1.47191	1.2113	-10.3842	2.67073e-23	2.49605e-22	41.8722
ENSG00000119969.13	HELLS	2.05141	2.81261	10.3827	2.70751e-23	2.52881e-22	41.9783
ENSG00000166828.2	SCNN1G	-2.1259	2.4525	-10.3801	2.77055e-23	2.58436e-22	41.615
ENSG00000114346.12	ECT2	1.83855	4.57227	10.3797	2.78039e-23	2.59189e-22	41.7463
ENSG00000158869.9	FCER1G	-1.49271	4.8863	-10.3791	2.79449e-23	2.60336e-22	41.5026
ENSG00000189057.9	FAM111B	2.47994	2.26777	10.3742	2.91855e-23	2.71546e-22	41.965
ENSG00000246582.2	RP11-1149O23.3	1.29099	0.772543	10.3721	2.97297e-23	2.76433e-22	41.9685
ENSG00000151090.16	THRB	-1.59737	2.34011	-10.3634	3.21122e-23	2.98015e-22	41.5286
ENSG00000173376.12	NDNF	-2.68899	4.86128	-10.3571	3.39425e-23	3.14801e-22	41.3416
ENSG00000161921.13	CXCL16	-1.22809	6.39375	-10.3544	3.4783e-23	3.2239e-22	41.3251
ENSG00000157551.16	KCNJ15	-2.46538	4.23977	-10.347	3.71302e-23	3.43927e-22	41.2304
ENSG00000114859.13	CLCN2	1.24094	2.16648	10.3344	4.14823e-23	3.83751e-22	41.5514
ENSG00000085552.15	IGSF9	3.133	3.36961	10.3289	4.35359e-23	4.02493e-22	41.5357
ENSG00000198298.11	ZNF485	1.09872	0.856605	10.3258	4.47295e-23	4.13003e-22	41.5586
ENSG00000138180.14	CEP55	2.9216	3.12007	10.3253	4.49312e-23	4.14603e-22	41.5086
ENSG00000172244.7	C5orf34	1.71734	0.907387	10.3215	4.6475e-23	4.28577e-22	41.5318
ENSG00000272734.1	ADIRF-AS1	-1.58118	1.39954	-10.3202	4.70217e-23	4.33343e-22	41.2718
ENSG00000138316.9	ADAMTS14	2.44061	1.52809	10.3113	5.08439e-23	4.68272e-22	41.4408
ENSG00000137812.18	KNL1	2.29564	2.15193	10.3094	5.17127e-23	4.75672e-22	41.3992
ENSG00000115598.8	IL1RL2	2.0702	0.527146	10.3058	5.33714e-23	4.90619e-22	41.4026
ENSG00000100336.16	APOL4	-1.40189	3.06501	-10.2956	5.83904e-23	5.3608e-22	40.8621
ENSG00000145194.16	ECE2	1.88293	2.55961	10.2921	6.01989e-23	5.52336e-22	41.1953
ENSG00000162654.8	GBP4	-1.67751	4.98811	-10.2918	6.03829e-23	5.53675e-22	40.7433
ENSG00000254109.4	RBPMS-AS1	-1.63465	0.319463	-10.2917	6.04262e-23	5.53723e-22	41.1403
ENSG00000168060.13	NAALADL1	-1.11631	0.935736	-10.2891	6.18149e-23	5.66092e-22	41.0979
ENSG00000186088.14	GSAP	-1.12805	4.38521	-10.2837	6.4813e-23	5.92803e-22	40.677
ENSG00000093217.8	XYLB	1.37798	1.60822	10.2822	6.5654e-23	6.00118e-22	41.1501
ENSG00000254726.2	MEX3A	3.64837	3.1977	10.281	6.63898e-23	6.06463e-22	41.1562
ENSG00000183023.17	SLC8A1	-1.24618	3.10231	-10.2766	6.89694e-23	6.29632e-22	40.7091
ENSG00000007264.12	MATK	-1.41118	1.33295	-10.2765	6.90303e-23	6.29793e-22	40.9183
ENSG00000141696.11	P3H4	1.78987	4.2499	10.2752	6.98516e-23	6.36887e-22	40.871
ENSG00000079616.11	KIF22	1.03096	4.76962	10.273	7.12303e-23	6.48646e-22	40.6971
ENSG00000197275.11	RAD54B	1.45505	0.57848	10.2713	7.22922e-23	6.57493e-22	41.0988
ENSG00000185905.3	C16orf54	-1.46267	1.85628	-10.2686	7.40403e-23	6.72552e-22	40.7803
ENSG00000157778.7	PSMG3	1.36538	4.40654	10.2642	7.6928e-23	6.98347e-22	40.7066
ENSG00000064201.14	TSPAN32	-1.54522	-0.017501	-10.2633	7.75399e-23	7.03463e-22	40.9309
ENSG00000089041.15	P2RX7	-1.36874	2.46798	-10.2625	7.80598e-23	7.07739e-22	40.6516
ENSG00000088325.14	TPX2	3.20652	4.26055	10.2595	8.01493e-23	7.26232e-22	40.8639
ENSG00000166510.12	CCDC68	-1.47209	2.69884	-10.2586	8.08142e-23	7.31801e-22	40.5781
ENSG00000090776.5	EFNB1	-1.32892	4.08294	-10.2559	8.27353e-23	7.48731e-22	40.442
ENSG00000011465.15	DCN	-1.77248	7.70968	-10.2541	8.41017e-23	7.60152e-22	40.5429
ENSG00000011426.9	ANLN	3.29561	3.97806	10.2508	8.65017e-23	7.80875e-22	40.8205
ENSG00000159166.12	LAD1	1.67978	6.088	10.2497	8.73469e-23	7.87529e-22	40.4208
ENSG00000182985.15	CADM1	-2.00949	5.6211	-10.2475	8.90781e-23	8.0264e-22	40.3888
ENSG00000173372.15	C1QA	-1.95692	6.69889	-10.2404	9.48089e-23	8.53749e-22	40.3773
ENSG00000126264.8	HCST	-1.34452	1.64575	-10.2378	9.69901e-23	8.72851e-22	40.5508
ENSG00000142871.14	CYR61	-1.75799	6.59588	-10.2345	9.98458e-23	8.97995e-22	40.3126
ENSG00000160766.13	GBAP1	1.44492	0.768082	10.2301	1.03737e-22	9.31265e-22	40.7387
ENSG00000188783.5	PRELP	-1.94492	5.31521	-10.2258	1.07727e-22	9.66493e-22	40.1869
ENSG00000165996.12	HACD1	-1.70551	1.44385	-10.2239	1.09503e-22	9.8121e-22	40.4199
ENSG00000135547.7	HEY2	-1.32947	0.251922	-10.2226	1.10772e-22	9.91389e-22	40.5727
ENSG00000116128.8	BCL9	1.16986	4.79991	10.2225	1.10843e-22	9.91389e-22	40.2724
ENSG00000198848.11	CES1	-2.89656	4.79534	-10.2215	1.11912e-22	1.00034e-21	40.1651
ENSG00000121152.8	NCAPH	2.67133	2.4149	10.213	1.20502e-22	1.07646e-21	40.5663
ENSG00000120129.5	DUSP1	-1.93388	7.33172	-10.2099	1.23812e-22	1.10535e-21	40.1471
ENSG00000111452.11	ADGRD1	-2.14557	3.91176	-10.2082	1.25669e-22	1.12125e-21	40.0207
ENSG00000173848.17	NET1	1.11443	6.44856	10.2066	1.27471e-22	1.13593e-21	40.0025
ENSG00000007237.17	GAS7	-1.36157	4.2645	-10.1977	1.37783e-22	1.22632e-21	39.9288
ENSG00000164045.10	CDC25A	2.07496	1.1687	10.1949	1.41199e-22	1.25519e-21	40.4355
ENSG00000105011.7	ASF1B	2.17062	3.06023	10.1937	1.42601e-22	1.26688e-21	40.3214
ENSG00000281398.1	SNHG4	1.82611	0.129517	10.1926	1.44064e-22	1.27909e-21	40.4258
ENSG00000147689.15	FAM83A	6.10726	4.74873	10.1882	1.49664e-22	1.3272e-21	40.3707
ENSG00000110651.10	CD81	-1.00823	8.3296	-10.1874	1.50775e-22	1.33543e-21	39.9642
ENSG00000160219.10	GAB3	-1.17413	2.13203	-10.1835	1.5599e-22	1.37994e-21	40.0338
ENSG00000144837.7	PLA1A	-1.66634	1.85409	-10.1824	1.57522e-22	1.39264e-21	40.0124
ENSG00000227066.1	RP3-340N1.2	4.70413	0.60583	10.1756	1.67038e-22	1.47498e-21	40.277
ENSG00000188817.6	SNTN	-2.86887	-0.0350879	-10.1739	1.69552e-22	1.49537e-21	40.0682
ENSG00000189350.11	FAM179A	-1.88705	0.467996	-10.1585	1.93958e-22	1.70751e-21	39.9595
ENSG00000165084.14	C8orf34	-2.04095	0.341645	-10.1566	1.97132e-22	1.73441e-21	39.9399
ENSG00000158315.9	RHBDL2	2.31272	2.139	10.1553	1.99535e-22	1.75449e-21	40.0681
ENSG00000163472.17	TMEM79	1.18805	2.53857	10.1527	2.03979e-22	1.79248e-21	39.9409
ENSG00000198771.9	RCSD1	-1.22794	3.49462	-10.1456	2.16963e-22	1.90543e-21	39.5331
ENSG00000164197.10	RNF180	-1.45738	1.60728	-10.1407	2.2646e-22	1.98764e-21	39.7064
ENSG00000169684.12	CHRNA5	2.74095	0.418186	10.1405	2.26883e-22	1.99015e-21	39.9767
ENSG00000106086.17	PLEKHA8	1.11501	3.55611	10.1377	2.32435e-22	2.03762e-21	39.6951
ENSG00000080031.8	PTPRH	4.4926	1.74864	10.1342	2.39606e-22	2.09543e-21	39.9175
ENSG00000197646.7	PDCD1LG2	-1.46992	1.61011	-10.1332	2.41782e-22	2.1132e-21	39.6383
ENSG00000188677.13	PARVB	-1.01913	3.89252	-10.12	2.71134e-22	2.36547e-21	39.2909
ENSG00000125355.14	TMEM255A	-1.70671	0.599434	-10.1183	2.75274e-22	2.40016e-21	39.6065
ENSG00000184304.13	PRKD1	-1.32096	2.45922	-10.1141	2.85477e-22	2.48614e-21	39.3739
ENSG00000109805.8	NCAPG	2.84992	2.45441	10.1129	2.88432e-22	2.51037e-21	39.7114
ENSG00000182134.14	TDRKH	1.227	4.07654	10.1034	3.13358e-22	2.72081e-21	39.3412
ENSG00000179913.9	B3GNT3	4.13275	3.82867	10.1028	3.14937e-22	2.73289e-21	39.6107
ENSG00000185924.6	RTN4RL1	-2.14437	0.607482	-10.1025	3.15797e-22	2.73873e-21	39.4324
ENSG00000001630.14	CYP51A1	-1.06856	1.83485	-10.0947	3.38007e-22	2.92785e-21	39.3129
ENSG00000006638.10	TBXA2R	-1.10425	0.698308	-10.0937	3.40688e-22	2.94932e-21	39.4352
ENSG00000130635.14	COL5A1	1.70652	7.02034	10.075	4.00781e-22	3.46543e-21	38.8696
ENSG00000187068.2	C3orf70	-1.44815	0.398836	-10.0719	4.1171e-22	3.55781e-21	39.2534
ENSG00000049759.15	NEDD4L	-1.25166	6.05798	-10.0626	4.46483e-22	3.85373e-21	38.7822
ENSG00000188883.4	KLRG2	-2.20308	-0.16647	-10.0612	4.51605e-22	3.89563e-21	39.1549
ENSG00000011105.10	TSPAN9	-1.01138	4.90669	-10.058	4.64348e-22	4.00318e-21	38.7153
ENSG00000196730.11	DAPK1	-1.38397	5.68713	-10.0557	4.7382e-22	4.08242e-21	38.7135
ENSG00000164099.3	PRSS12	-2.13304	2.25194	-10.054	4.80655e-22	4.13642e-21	38.8102
ENSG00000088827.11	SIGLEC1	-1.64286	4.01096	-10.0539	4.81398e-22	4.14036e-21	38.692
ENSG00000237424.1	FOXD2-AS1	1.44387	1.1433	10.0493	5.00891e-22	4.30294e-21	39.1748
ENSG00000104903.4	LYL1	-1.09426	1.77626	-10.0488	5.02995e-22	4.31846e-21	38.9325
ENSG00000107099.14	DOCK8	-1.30882	4.82944	-10.0437	5.25799e-22	4.51159e-21	38.5926
ENSG00000100558.7	PLEK2	2.30083	2.92559	10.0376	5.53999e-22	4.74517e-21	39.0028
ENSG00000126249.6	PDCD2L	1.29372	2.15783	10.0297	5.93512e-22	5.07984e-21	38.9289
ENSG00000146674.13	IGFBP3	1.85034	6.96939	10.0296	5.9377e-22	5.07984e-21	38.4854
ENSG00000101311.14	FERMT1	2.79151	3.51554	10.0277	6.03385e-22	5.15907e-21	38.9047
ENSG00000097096.8	SYDE2	-1.27571	1.80164	-10.0269	6.07718e-22	5.19306e-21	38.7214
ENSG00000120334.14	CENPL	1.23739	2.26369	10.0188	6.51941e-22	5.56117e-21	38.8223
ENSG00000115738.8	ID2	-1.16801	4.64673	-10.0173	6.60319e-22	5.62933e-21	38.3691
ENSG00000103257.7	SLC7A5	2.20082	5.5857	10.0172	6.60922e-22	5.63118e-21	38.5199
ENSG00000151725.10	CENPU	2.09718	2.79585	10.0152	6.72592e-22	5.72391e-21	38.8071
ENSG00000104894.10	CD37	-1.37775	4.28844	-9.99831	7.77906e-22	6.60086e-21	38.2126
ENSG00000106511.5	MEOX2	-1.59671	1.25661	-9.99366	8.09764e-22	6.86719e-21	38.4794
ENSG00000197168.10	NEK5	-1.72024	0.316874	-9.99134	8.26131e-22	7.00192e-21	38.5538
ENSG00000185052.10	SLC24A3	-1.50668	2.46948	-9.98815	8.49146e-22	7.18443e-21	38.2733
ENSG00000142227.9	EMP3	-1.2601	4.46135	-9.98074	9.05084e-22	7.64882e-21	38.0595
ENSG00000167900.10	TK1	2.33617	4.60497	9.98064	9.05883e-22	7.65113e-21	38.3484
ENSG00000110848.7	CD69	-1.54389	2.47688	-9.9747	9.53459e-22	8.04364e-21	38.1606
ENSG00000143217.8	NECTIN4	2.08138	4.89662	9.97358	9.62649e-22	8.11646e-21	38.2246
ENSG00000133466.12	C1QTNF6	2.00323	3.78308	9.97335	9.64586e-22	8.12809e-21	38.3489
ENSG00000166405.13	RIC3	-2.07467	0.185838	-9.96985	9.94043e-22	8.36662e-21	38.3516
ENSG00000167552.12	TUBA1A	-1.3513	6.35719	-9.96431	1.04261e-21	8.76526e-21	37.9594
ENSG00000129235.9	TXNDC17	1.4109	5.21587	9.96246	1.05934e-21	8.90079e-21	38.0102
ENSG00000102409.9	BEX4	-1.2585	3.93261	-9.96108	1.07198e-21	9.00181e-21	37.9145
ENSG00000163909.7	HEYL	-1.09375	3.58765	-9.96081	1.07449e-21	9.01763e-21	37.9486
ENSG00000173369.14	C1QB	-1.98126	6.9374	-9.96056	1.07676e-21	9.03148e-21	37.9847
ENSG00000198648.9	STK39	1.29635	5.02277	9.95828	1.09808e-21	9.20505e-21	37.9875
ENSG00000107833.9	NPM3	1.51168	3.4999	9.95718	1.10855e-21	9.28744e-21	38.1956
ENSG00000125266.6	EFNB2	-1.41365	4.82603	-9.95571	1.12268e-21	9.40041e-21	37.8417
ENSG00000186469.7	GNG2	-1.04911	3.32108	-9.95386	1.14065e-21	9.54541e-21	37.9214
ENSG00000145386.8	CCNA2	2.53507	2.9906	9.95002	1.17895e-21	9.86028e-21	38.2682
ENSG00000158220.12	ESYT3	-1.71273	3.12602	-9.94673	1.21267e-21	1.01307e-20	37.8304
ENSG00000188706.11	ZDHHC9	1.11252	6.69139	9.9385	1.30153e-21	1.08605e-20	37.6971
ENSG00000167601.10	AXL	-1.29746	5.0359	-9.93593	1.33057e-21	1.10901e-20	37.6735
ENSG00000149451.16	ADAM33	-1.75327	0.148318	-9.93023	1.39739e-21	1.16337e-20	38.0458
ENSG00000092969.10	TGFB2	-1.6979	2.66113	-9.91747	1.55892e-21	1.29563e-20	37.6313
ENSG00000137752.21	CASP1	-1.19599	3.88441	-9.91571	1.58267e-21	1.31461e-20	37.5348
ENSG00000089685.13	BIRC5	3.33768	3.764	9.91055	1.6542e-21	1.37246e-20	37.926
ENSG00000176834.12	VSIG10	-1.16933	3.96618	-9.90933	1.67166e-21	1.38617e-20	37.4763
ENSG00000132436.10	FIGNL1	1.3764	3.17976	9.9073	1.70098e-21	1.40887e-20	37.7963
ENSG00000150907.6	FOXO1	-1.1164	4.11719	-9.9049	1.73628e-21	1.43729e-20	37.4329
ENSG00000204262.10	COL5A2	1.76977	6.33795	9.89039	1.96606e-21	1.62566e-20	37.3249
ENSG00000196497.14	IPO4	1.19222	1.80509	9.88832	2.00118e-21	1.65375e-20	37.7521
ENSG00000049283.16	EPN3	3.0331	2.88319	9.8846	2.06584e-21	1.70622e-20	37.7564
ENSG00000051180.15	RAD51	1.92145	1.5972	9.87818	2.18259e-21	1.80163e-20	37.7204
ENSG00000112972.13	HMGCS1	-1.13924	5.20097	-9.87686	2.20727e-21	1.82097e-20	37.1718
ENSG00000198331.9	HYLS1	1.14882	1.85764	9.87453	2.25162e-21	1.85651e-20	37.6271
ENSG00000133661.14	SFTPD	-3.88253	5.76891	-9.87237	2.2937e-21	1.89013e-20	37.2614
ENSG00000147536.10	GINS4	1.98253	1.56212	9.87136	2.31353e-21	1.90539e-20	37.6667
ENSG00000149798.4	CDC42EP2	-1.1284	2.91439	-9.86445	2.45435e-21	2.01681e-20	37.2031
ENSG00000148400.9	NOTCH1	-1.06199	5.06073	-9.86437	2.45602e-21	2.01704e-20	37.0647
ENSG00000111206.11	FOXM1	2.95887	3.62972	9.85666	2.62303e-21	2.15056e-20	37.454
ENSG00000135114.11	OASL	-1.56667	2.72288	-9.85614	2.63481e-21	2.159e-20	37.1178
ENSG00000140057.7	AK7	-1.67148	1.21824	-9.84766	2.83257e-21	2.31844e-20	37.2393
ENSG00000255717.5	SNHG1	1.4084	4.26275	9.8461	2.87057e-21	2.34822e-20	37.1481
ENSG00000092853.12	CLSPN	2.35693	1.51994	9.84472	2.90443e-21	2.37458e-20	37.4516
ENSG00000160161.8	CILP2	3.35657	1.74863	9.84411	2.9198e-21	2.38581e-20	37.4532
ENSG00000100526.18	CDKN3	2.5428	1.7485	9.8405	3.01095e-21	2.45891e-20	37.4146
ENSG00000102174.8	PHEX	-1.56026	0.591218	-9.84014	3.02026e-21	2.46514e-20	37.2544
ENSG00000124440.14	HIF3A	-2.18549	2.15123	-9.83713	3.09886e-21	2.52787e-20	36.9718
ENSG00000162545.5	CAMK2N1	-1.71289	4.1047	-9.83647	3.11618e-21	2.54058e-20	36.8387
ENSG00000152455.14	SUV39H2	1.14453	2.50051	9.83632	3.12039e-21	2.54258e-20	37.2468
ENSG00000135185.10	TMEM243	-1.07311	4.16652	-9.835	3.15562e-21	2.56842e-20	36.8397
ENSG00000146858.7	ZC3HAV1L	1.40808	1.44017	9.83234	3.22782e-21	2.62572e-20	37.3203
ENSG00000123500.8	COL10A1	4.55832	3.96072	9.82972	3.30078e-21	2.68356e-20	37.3068
ENSG00000047644.16	WWC3	-1.04162	5.59491	-9.82801	3.34935e-21	2.72153e-20	36.7642
ENSG00000205269.5	TMEM170B	-1.07251	2.75877	-9.82664	3.3885e-21	2.75181e-20	36.9099
ENSG00000184363.8	PKP3	1.34519	5.37476	9.82606	3.40538e-21	2.76398e-20	36.8305
ENSG00000163154.5	TNFAIP8L2	-1.24758	1.87406	-9.81912	3.61293e-21	2.92754e-20	36.952
ENSG00000113460.11	BRIX1	1.06374	4.58298	9.81765	3.65816e-21	2.9609e-20	36.8249
ENSG00000168484.11	SFTPC	-8.53896	6.32404	-9.8171	3.67538e-21	2.97318e-20	36.9967
ENSG00000148357.15	HMCN2	-1.79402	0.789587	-9.8166	3.69106e-21	2.98421e-20	37.014
ENSG00000175711.7	B3GNTL1	1.10742	2.34742	9.81444	3.75974e-21	3.03805e-20	37.0757
ENSG00000177640.14	CASC2	-1.16876	0.594782	-9.8118	3.84497e-21	3.10347e-20	37.0484
ENSG00000113569.14	NUP155	1.09769	4.87845	9.80782	3.97754e-21	3.20692e-20	36.7082
ENSG00000171241.7	SHCBP1	2.02716	2.2932	9.80297	4.14503e-21	3.34011e-20	37.0485
ENSG00000118515.10	SGK1	-1.34219	5.94739	-9.79918	4.28091e-21	3.44769e-20	36.5423
ENSG00000189420.8	ZFP92	-1.26178	0.720276	-9.79572	4.40862e-21	3.54663e-20	36.8913
ENSG00000170776.18	AKAP13	-1.14814	6.87617	-9.78458	4.84639e-21	3.89449e-20	36.4549
ENSG00000047457.12	CP	2.88324	6.59048	9.78437	4.85533e-21	3.89953e-20	36.5043
ENSG00000134508.11	CABLES1	-1.33615	4.21504	-9.77827	5.11333e-21	4.10447e-20	36.351
ENSG00000168496.3	FEN1	1.38573	4.06385	9.77792	5.12838e-21	4.11429e-20	36.5967
ENSG00000050165.16	DKK3	-1.41144	5.40637	-9.77337	5.33069e-21	4.27424e-20	36.3084
ENSG00000146670.8	CDCA5	2.62903	3.12161	9.77192	5.3964e-21	4.32454e-20	36.7613
ENSG00000077942.16	FBLN1	-1.61384	6.4171	-9.76821	5.56933e-21	4.46067e-20	36.3144
ENSG00000107815.6	C10orf2	1.14649	2.97133	9.75911	6.01604e-21	4.81052e-20	36.5485
ENSG00000188153.11	COL4A5	-1.77748	2.77424	-9.75834	6.05561e-21	4.8395e-20	36.2703
ENSG00000240583.9	AQP1	-2.70639	7.17168	-9.75774	6.08616e-21	4.86125e-20	36.3161
ENSG00000127423.9	AUNIP	1.83931	0.173703	9.75456	6.25255e-21	4.98681e-20	36.7107
ENSG00000167513.7	CDT1	2.45023	2.7195	9.75454	6.25364e-21	4.98681e-20	36.6372
ENSG00000177602.5	GSG2	1.75514	0.268241	9.75375	6.29547e-21	5.01742e-20	36.7032
ENSG00000184785.5	SMIM10	-1.1612	1.25635	-9.75219	6.37961e-21	5.0817e-20	36.4769
ENSG00000176049.14	JAKMIP2	-1.60397	0.332446	-9.75017	6.48962e-21	5.16086e-20	36.5228
ENSG00000256043.2	CTSO	-1.00591	4.99113	-9.74984	6.50771e-21	5.17242e-20	36.0998
ENSG00000123095.5	BHLHE41	-1.41777	3.5067	-9.74671	6.68278e-21	5.30867e-20	36.127
ENSG00000135476.10	ESPL1	2.75399	2.45427	9.74475	6.79467e-21	5.39461e-20	36.5909
ENSG00000166341.7	DCHS1	-1.16368	3.87603	-9.74328	6.87996e-21	5.45935e-20	36.0815
ENSG00000254838.5	GVINP1	-1.4843	1.91863	-9.73862	7.15651e-21	5.66953e-20	36.2464
ENSG00000165434.7	PGM2L1	1.5767	4.37583	9.7375	7.22501e-21	5.72069e-20	36.2445
ENSG00000086730.15	LAT2	-1.14271	3.50448	-9.73408	7.43702e-21	5.87896e-20	36.0377
ENSG00000162836.10	ACP6	1.18553	3.89353	9.7308	7.64651e-21	6.03893e-20	36.2044
ENSG00000076003.4	MCM6	1.25172	4.81595	9.72772	7.84858e-21	6.19086e-20	36.061
ENSG00000198947.13	DMD	-1.36529	3.10771	-9.72265	8.19199e-21	6.45823e-20	35.9655
ENSG00000166959.6	MS4A8	-3.21775	-0.0587529	-9.72213	8.22816e-21	6.48324e-20	36.2029
ENSG00000123219.11	CENPK	1.89905	1.60457	9.72134	8.28321e-21	6.52308e-20	36.405
ENSG00000152256.12	PDK1	1.46798	4.02661	9.72026	8.35913e-21	6.57931e-20	36.13
ENSG00000152270.7	PDE3B	-1.40437	3.01398	-9.72019	8.36444e-21	6.57994e-20	35.9553
ENSG00000213626.10	LBH	-1.15996	6.40128	-9.71983	8.38971e-21	6.59625e-20	35.8893
ENSG00000180879.12	SSR4	1.15879	7.31914	9.71747	8.55883e-21	6.71834e-20	35.8368
ENSG00000116191.16	RALGPS2	1.4944	4.13165	9.71301	8.88784e-21	6.96908e-20	36.0595
ENSG00000058091.15	CDK14	-1.18631	3.62524	-9.7111	9.03277e-21	7.07511e-20	35.8311
ENSG00000100368.12	CSF2RB	-1.30518	3.82165	-9.70815	9.26055e-21	7.24183e-20	35.7848
ENSG00000013810.17	TACC3	1.44789	4.63525	9.70616	9.41741e-21	7.36054e-20	35.9267
ENSG00000105894.10	PTN	-1.78861	1.72789	-9.70477	9.52895e-21	7.43574e-20	35.9526
ENSG00000158966.12	CACHD1	-1.705	3.32093	-9.70298	9.67353e-21	7.54453e-20	35.7586
ENSG00000102383.12	ZDHHC15	-1.69265	0.311498	-9.69677	1.0194e-20	7.94622e-20	36.0706
ENSG00000184515.9	BEX5	-1.79689	0.498105	-9.69512	1.03379e-20	8.05402e-20	36.0273
ENSG00000137274.11	BPHL	1.12348	3.45747	9.68771	1.10043e-20	8.55493e-20	35.8938
ENSG00000171033.11	PKIA	-1.5736	1.9982	-9.68444	1.13121e-20	8.78485e-20	35.7713
ENSG00000187678.8	SPRY4	-1.27285	5.10384	-9.6786	1.18836e-20	9.21881e-20	35.5057
ENSG00000132357.12	CARD6	-1.02226	3.46068	-9.67527	1.22215e-20	9.47586e-20	35.5598
ENSG00000263528.6	IKBKE	1.08479	3.46649	9.67487	1.22632e-20	9.50318e-20	35.7794
ENSG00000127561.13	SYNGR3	2.34265	0.283683	9.67185	1.25792e-20	9.73768e-20	36.0216
ENSG00000154864.10	PIEZO2	-1.44471	2.62999	-9.67098	1.2671e-20	9.79829e-20	35.5881
ENSG00000171084.14	FAM86JP	1.25568	0.867533	9.67034	1.27399e-20	9.84118e-20	35.9908
ENSG00000081026.17	MAGI3	-1.2047	4.70027	-9.66515	1.33094e-20	1.02648e-19	35.3935
ENSG00000129451.10	KLK10	-2.62721	1.68525	-9.66045	1.38464e-20	1.06676e-19	35.5149
ENSG00000168995.12	SIGLEC7	-1.3982	0.675885	-9.65866	1.40571e-20	1.08242e-19	35.7377
ENSG00000008300.13	CELSR3	2.83571	2.6205	9.65588	1.43895e-20	1.10626e-19	35.8458
ENSG00000091127.12	PUS7	1.11071	3.6378	9.64104	1.63025e-20	1.25135e-19	35.4804
ENSG00000197380.9	DACT3	-1.20645	1.74018	-9.63751	1.67944e-20	1.28842e-19	35.4589
ENSG00000127249.13	ATP13A4	-2.55562	3.59628	-9.63189	1.76055e-20	1.34852e-19	35.1316
ENSG00000121316.9	PLBD1	-1.51546	4.52843	-9.6304	1.78275e-20	1.3648e-19	35.1052
ENSG00000175920.14	DOK7	-1.7874	0.36714	-9.62824	1.81543e-20	1.3891e-19	35.4864
ENSG00000185803.7	SLC52A2	1.23415	5.41553	9.62729	1.8299e-20	1.39943e-19	35.1518
ENSG00000103269.12	RHBDL1	2.54864	0.819274	9.62606	1.84899e-20	1.41329e-19	35.6397
ENSG00000211893.3	IGHG2	2.456	7.51061	9.61987	1.94758e-20	1.48787e-19	35.032
ENSG00000073111.12	MCM2	1.66067	4.62636	9.61703	1.99461e-20	1.5222e-19	35.2131
ENSG00000138018.16	EPT1	1.07402	4.92642	9.61082	2.10118e-20	1.60185e-19	35.0521
ENSG00000163734.4	CXCL3	-1.7332	1.44763	-9.60604	2.18729e-20	1.66662e-19	35.1819
ENSG00000203747.8	FCGR3A	-1.66708	5.77157	-9.60512	2.20408e-20	1.67853e-19	34.9243
ENSG00000140968.9	IRF8	-1.33167	3.85946	-9.60357	2.23289e-20	1.69959e-19	34.9103
ENSG00000119782.12	FKBP1B	-1.3312	1.07808	-9.6032	2.23997e-20	1.70409e-19	35.2392
ENSG00000134539.15	KLRD1	-1.5372	1.25037	-9.59989	2.30283e-20	1.75008e-19	35.1731
ENSG00000149554.11	CHEK1	1.88164	2.91077	9.59819	2.33604e-20	1.77439e-19	35.2786
ENSG00000173599.12	PC	1.52402	4.24255	9.59223	2.45562e-20	1.86037e-19	35.0425
ENSG00000132932.15	ATP8A2	-1.81429	0.816331	-9.58573	2.59297e-20	1.96137e-19	35.0826
ENSG00000132321.15	IQCA1	-1.82736	1.31928	-9.58528	2.60276e-20	1.96774e-19	35.0163
ENSG00000112936.17	C7	-2.78464	4.94159	-9.57431	2.85315e-20	2.15146e-19	34.6782
ENSG00000137203.9	TFAP2A	3.45512	2.22091	9.56955	2.96885e-20	2.23639e-19	35.1635
ENSG00000131016.15	AKAP12	-1.87915	4.29737	-9.56827	3.00093e-20	2.25822e-19	34.5923
ENSG00000105499.12	PLA2G4C	-1.17639	1.97514	-9.5643	3.10214e-20	2.33317e-19	34.8212
ENSG00000157224.14	CLDN12	1.0058	5.33017	9.56405	3.10878e-20	2.33696e-19	34.6151
ENSG00000003249.12	DBNDD1	1.73924	3.95435	9.56263	3.14586e-20	2.36362e-19	34.8585
ENSG00000137745.10	MMP13	5.15494	1.19885	9.56157	3.17379e-20	2.38337e-19	35.1052
ENSG00000137571.9	SLCO5A1	2.56742	0.39607	9.56112	3.1857e-20	2.39108e-19	35.1061
ENSG00000107798.16	LIPA	-1.22057	6.49155	-9.55868	3.25128e-20	2.43904e-19	34.5547
ENSG00000102804.13	TSC22D1	-1.00087	7.11045	-9.55561	3.3359e-20	2.50124e-19	34.5514
ENSG00000049768.13	FOXP3	1.80851	1.40699	9.55318	3.4041e-20	2.54975e-19	35.018
ENSG00000152661.7	GJA1	-1.68791	5.78052	-9.54405	3.67395e-20	2.74905e-19	34.4198
ENSG00000166143.8	PPP1R14D	4.4622	0.700885	9.54187	3.74128e-20	2.79798e-19	34.9456
ENSG00000120738.7	EGR1	-1.87438	6.77533	-9.53921	3.82526e-20	2.85932e-19	34.4378
ENSG00000111012.8	CYP27B1	1.98012	1.61936	9.53292	4.03132e-20	3.0118e-19	34.8476
ENSG00000156802.11	ATAD2	1.54852	4.52126	9.53156	4.07749e-20	3.04473e-19	34.5039
ENSG00000119771.13	KLHL29	-1.40394	2.09627	-9.52989	4.13453e-20	3.08574e-19	34.4946
ENSG00000124602.8	UNC5CL	2.72791	2.57733	9.52943	4.1506e-20	3.09616e-19	34.7984
ENSG00000130962.16	PRRG1	-1.19215	2.17407	-9.52226	4.40615e-20	3.28341e-19	34.443
ENSG00000158373.8	HIST1H2BD	2.22552	3.1005	9.52184	4.42145e-20	3.29313e-19	34.6603
ENSG00000065911.10	MTHFD2	1.35127	5.36084	9.52116	4.44676e-20	3.31029e-19	34.2887
ENSG00000104522.14	TSTA3	1.1534	5.86155	9.51879	4.53529e-20	3.37447e-19	34.2109
ENSG00000117593.9	DARS2	1.05199	4.30696	9.51818	4.55862e-20	3.39009e-19	34.3649
ENSG00000162511.7	LAPTM5	-1.37014	7.46349	-9.51294	4.76204e-20	3.53596e-19	34.2356
ENSG00000259974.2	LINC00261	-2.64009	1.93032	-9.50706	5.00077e-20	3.70943e-19	34.2107
ENSG00000159055.3	MIS18A	1.08151	2.7937	9.50081	5.26797e-20	3.89759e-19	34.4192
ENSG00000065413.15	ANKRD44	-1.14867	3.76337	-9.50043	5.28432e-20	3.90385e-19	34.0738
ENSG00000261236.4	BOP1	1.4198	4.90371	9.49738	5.42008e-20	4.00212e-19	34.1571
ENSG00000105989.7	WNT2	-1.50826	2.11756	-9.49687	5.4432e-20	4.01715e-19	34.2094
ENSG00000114019.13	AMOTL2	-1.0543	5.36637	-9.4934	5.60288e-20	4.13081e-19	33.9712
ENSG00000167613.14	LAIR1	-1.33538	4.45777	-9.4922	5.6591e-20	4.17015e-19	33.9642
ENSG00000204334.7	ERICH2	-1.61007	0.321134	-9.48843	5.83888e-20	4.29828e-19	34.3508
ENSG00000109610.5	SOD3	-1.51484	4.31447	-9.48046	6.23876e-20	4.58801e-19	33.8689
ENSG00000068366.18	ACSL4	-1.20885	5.85008	-9.47772	6.38239e-20	4.68898e-19	33.859
ENSG00000108379.8	WNT3	1.75713	2.29475	9.47273	6.65233e-20	4.87983e-19	34.2906
ENSG00000164023.13	SGMS2	-1.27529	5.38778	-9.47011	6.79866e-20	4.97762e-19	33.7841
ENSG00000104341.15	LAPTM4B	1.16605	7.34812	9.4691	6.85635e-20	5.01685e-19	33.7777
ENSG00000185480.10	PARPBP	1.75773	1.56177	9.46458	7.11806e-20	5.20573e-19	34.2816
ENSG00000159388.5	BTG2	-1.5134	6.36453	-9.4543	7.75192e-20	5.66077e-19	33.7012
ENSG00000082438.14	COBLL1	-1.06334	4.72724	-9.44434	8.4186e-20	6.14452e-19	33.5687
ENSG00000176463.12	SLCO3A1	-1.15692	4.34858	-9.44186	8.59349e-20	6.26903e-19	33.5574
ENSG00000144724.17	PTPRG	-1.23786	4.73879	-9.44082	8.66763e-20	6.31995e-19	33.5385
ENSG00000176890.14	TYMS	1.65562	3.45428	9.43051	9.43997e-20	6.87621e-19	33.8215
ENSG00000148158.15	SNX30	-1.38938	5.32733	-9.42997	9.48284e-20	6.90398e-19	33.4561
ENSG00000197959.12	DNM3	-1.36016	1.76494	-9.42866	9.58598e-20	6.97559e-19	33.7127
ENSG00000081052.11	COL4A4	-1.71245	3.89993	-9.41034	1.11536e-19	8.1042e-19	33.3042
ENSG00000112578.8	BYSL	1.12254	3.80402	9.40822	1.13515e-19	8.24388e-19	33.541
ENSG00000227191.5	TRGC2	-1.63102	0.130982	-9.40247	1.19035e-19	8.6361e-19	33.6654
ENSG00000134817.10	APLNR	-1.37409	2.82199	-9.4008	1.20686e-19	8.74284e-19	33.3366
ENSG00000073464.10	CLCN4	-1.24809	2.60678	-9.39709	1.24437e-19	9.01006e-19	33.3482
ENSG00000132718.8	SYT11	-1.05102	3.38061	-9.39015	1.31772e-19	9.527e-19	33.2131
ENSG00000137868.17	STRA6	3.96215	1.60012	9.38642	1.35892e-19	9.81997e-19	33.6722
ENSG00000072274.11	TFRC	-1.34379	6.4059	-9.38561	1.368e-19	9.8807e-19	33.1339
ENSG00000163918.9	RFC4	1.49345	3.17157	9.38442	1.38155e-19	9.97362e-19	33.4633
ENSG00000088756.11	ARHGAP28	-1.25267	1.79416	-9.37948	1.43894e-19	1.03776e-18	33.3192
ENSG00000040275.15	SPDL1	1.12067	2.69055	9.37799	1.45671e-19	1.05006e-18	33.4304
ENSG00000246273.5	SBF2-AS1	1.11794	1.48774	9.37561	1.48559e-19	1.06981e-18	33.5242
ENSG00000111181.11	SLC6A12	-1.43013	0.616018	-9.37487	1.49471e-19	1.07585e-18	33.4083
ENSG00000018236.13	CNTN1	-2.14874	1.26735	-9.37478	1.49578e-19	1.07609e-18	33.2597
ENSG00000067606.14	PRKCZ	-1.15472	4.57706	-9.37062	1.54796e-19	1.11253e-18	32.968
ENSG00000103202.11	NME4	1.19546	5.52605	9.36956	1.5615e-19	1.12171e-18	33.0169
ENSG00000172167.6	MTBP	1.4238	1.61231	9.36754	1.58778e-19	1.1389e-18	33.4682
ENSG00000182568.15	SATB1	-1.17432	3.88088	-9.36692	1.59586e-19	1.14413e-18	32.97
ENSG00000101417.10	PXMP4	-1.43295	4.41653	-9.36676	1.59794e-19	1.14506e-18	32.9369
ENSG00000109943.7	CRTAM	-1.47551	0.147918	-9.35942	1.6976e-19	1.21468e-18	33.3276
ENSG00000162148.9	PPP1R32	-1.38525	0.450791	-9.35868	1.70786e-19	1.22142e-18	33.3019
ENSG00000026508.15	CD44	-1.29849	7.62476	-9.35701	1.73152e-19	1.23773e-18	32.9644
ENSG00000100522.7	GNPNAT1	1.25079	4.40195	9.35557	1.75226e-19	1.25194e-18	33.0448
ENSG00000175063.15	UBE2C	3.64657	3.49043	9.35513	1.75849e-19	1.25578e-18	33.366
ENSG00000150337.12	FCGR1A	-1.34111	1.90194	-9.35314	1.78761e-19	1.27408e-18	33.08
ENSG00000137573.12	SULF1	2.08206	5.92826	9.35169	1.80907e-19	1.28874e-18	32.9153
ENSG00000136048.12	DRAM1	-1.50705	6.22888	-9.3451	1.90976e-19	1.35715e-18	32.8018
ENSG00000123358.18	NR4A1	-2.11091	5.6246	-9.34326	1.93884e-19	1.37715e-18	32.7846
ENSG00000171163.14	ZNF692	1.50444	3.8746	9.34121	1.97183e-19	1.39921e-18	33.0268
ENSG00000143603.17	KCNN3	-1.30613	2.13629	-9.33813	2.02239e-19	1.43369e-18	32.9336
ENSG00000064225.11	ST3GAL6	-1.09376	2.45156	-9.33657	2.04857e-19	1.45154e-18	32.8948
ENSG00000125872.7	LRRN4	-2.31478	2.4198	-9.33646	2.0504e-19	1.45213e-18	32.7825
ENSG00000157557.10	ETS2	-1.12688	6.7031	-9.32951	2.17087e-19	1.53446e-18	32.6831
ENSG00000149781.11	FERMT3	-1.21568	4.46102	-9.32484	2.25571e-19	1.59212e-18	32.5974
ENSG00000237649.6	KIFC1	2.37104	3.30628	9.32409	2.26957e-19	1.60113e-18	33.0347
ENSG00000165507.8	C10orf10	-1.44559	5.97928	-9.32313	2.28753e-19	1.61301e-18	32.6101
ENSG00000091844.6	RGS17	3.07962	1.8287	9.31849	2.37634e-19	1.67401e-18	33.118
ENSG00000164683.15	HEY1	-1.26791	2.93376	-9.31751	2.39549e-19	1.68669e-18	32.6572
ENSG00000037897.15	METTL1	1.20719	3.66782	9.31563	2.4327e-19	1.71206e-18	32.8143
ENSG00000138028.13	CGREF1	3.13881	0.642723	9.31248	2.49641e-19	1.75436e-18	33.0782
ENSG00000247373.3	RP11-486O12.2	1.42704	0.83722	9.30545	2.64452e-19	1.85397e-18	33.0093
ENSG00000228265.4	RALY-AS1	1.06472	0.284492	9.29952	2.77629e-19	1.9426e-18	32.9689
ENSG00000165891.14	E2F7	2.18767	0.593626	9.29859	2.79744e-19	1.95646e-18	32.9664
ENSG00000164749.10	HNF4G	3.14851	1.36368	9.29749	2.82278e-19	1.97323e-18	32.9539
ENSG00000144354.12	CDCA7	2.84067	3.22974	9.2973	2.82726e-19	1.97542e-18	32.8641
ENSG00000106484.13	MEST	1.17558	5.17484	9.29179	2.95777e-19	2.06561e-18	32.4194
ENSG00000196793.12	ZNF239	1.45069	1.62958	9.28864	3.03494e-19	2.11646e-18	32.83
ENSG00000197008.8	ZNF138	1.03681	2.48961	9.28533	3.11851e-19	2.17058e-18	32.6935
ENSG00000139537.9	CCDC65	-1.22397	0.909175	-9.28484	3.13106e-19	2.17828e-18	32.6698
ENSG00000183833.15	MAATS1	-1.97528	0.62659	-9.28372	3.15987e-19	2.19727e-18	32.6248
ENSG00000112276.12	BVES	-1.27946	0.657788	-9.28283	3.18284e-19	2.21219e-18	32.6708
ENSG00000164442.9	CITED2	-1.30885	6.0606	-9.28135	3.22166e-19	2.2381e-18	32.2697
ENSG00000099864.16	PALM	-1.24674	3.21145	-9.28066	3.23985e-19	2.24967e-18	32.3253
ENSG00000146122.15	DAAM2	-1.54043	3.67233	-9.27975	3.26425e-19	2.26552e-18	32.258
ENSG00000087586.16	AURKA	2.22589	3.24571	9.27885	3.2881e-19	2.28099e-18	32.6643
ENSG00000104763.16	ASAH1	-1.00143	7.8006	-9.27385	3.42562e-19	2.37526e-18	32.2857
ENSG00000075461.5	CACNG4	-2.50117	1.86724	-9.27059	3.51817e-19	2.43595e-18	32.2997
ENSG00000141294.8	LRRC46	-1.77951	1.1407	-9.26705	3.62139e-19	2.50504e-18	32.4507
ENSG00000172349.15	IL16	-1.17409	3.69466	-9.24831	4.22018e-19	2.91094e-18	32.0229
ENSG00000142731.9	PLK4	1.68744	2.02695	9.24356	4.38712e-19	3.02323e-18	32.4519
ENSG00000146918.18	NCAPG2	1.49056	3.896	9.22892	4.94321e-19	3.3984e-18	32.1173
ENSG00000136167.12	LCP1	-1.38544	6.88067	-9.22783	4.98748e-19	3.4256e-18	31.8807
ENSG00000213186.6	TRIM59	1.3119	2.43083	9.22413	5.1401e-19	3.52876e-18	32.2299
ENSG00000198937.8	CCDC167	1.28092	3.07012	9.2226	5.20448e-19	3.57127e-18	32.1446
ENSG00000142273.9	CBLC	2.77012	2.91011	9.21414	5.57536e-19	3.82396e-18	32.2165
ENSG00000169679.13	BUB1	2.29593	3.28356	9.2124	5.6551e-19	3.87549e-18	32.1313
ENSG00000171502.13	COL24A1	1.6599	0.73675	9.20783	5.86939e-19	4.01995e-18	32.2309
ENSG00000101695.7	RNF125	-1.00957	2.40936	-9.20374	6.06794e-19	4.15203e-18	31.8397
ENSG00000146242.7	TPBG	1.50607	4.37374	9.20364	6.07282e-19	4.15342e-18	31.8526
ENSG00000178033.5	FAM26E	-1.10983	1.92136	-9.20228	6.14006e-19	4.19744e-18	31.8875
ENSG00000178773.13	CPNE7	2.68289	1.27901	9.20172	6.16805e-19	4.21459e-18	32.1838
ENSG00000239467.4	AC007405.6	-1.46536	1.22856	-9.20137	6.18574e-19	4.2247e-18	31.9289
ENSG00000135069.12	PSAT1	2.9908	3.22893	9.20033	6.23845e-19	4.2587e-18	32.0952
ENSG00000143630.8	HCN3	1.50843	1.70284	9.19758	6.37949e-19	4.3509e-18	32.0952
ENSG00000206190.10	ATP10A	-1.43163	3.63918	-9.19368	6.58477e-19	4.4867e-18	31.5726
ENSG00000215217.5	C5orf49	-2.07247	0.732334	-9.18936	6.82e-19	4.64481e-18	31.8456
ENSG00000059804.14	SLC2A3	-1.49822	5.01361	-9.18913	6.83261e-19	4.65122e-18	31.4988
ENSG00000181804.13	SLC9A9	-1.06146	2.27492	-9.18836	6.87568e-19	4.67835e-18	31.7301
ENSG00000131187.8	F12	2.30638	0.912038	9.18522	7.05327e-19	4.79695e-18	32.0539
ENSG00000164109.12	MAD2L1	2.12431	3.00256	9.18222	7.22698e-19	4.9105e-18	31.9045
ENSG00000164946.18	FREM1	-1.81748	0.597538	-9.1796	7.38265e-19	5.0116e-18	31.8033
ENSG00000164929.15	BAALC	-1.95501	1.16658	-9.17898	7.41965e-19	5.03437e-18	31.7147
ENSG00000160606.9	TLCD1	1.53486	3.38814	9.17706	7.53612e-19	5.11101e-18	31.7666
ENSG00000165168.7	CYBB	-1.70078	5.859	-9.17577	7.61546e-19	5.15762e-18	31.4248
ENSG00000179639.9	FCER1A	-2.18589	0.70719	-9.17025	7.96434e-19	5.38638e-18	31.6773
ENSG00000105374.8	NKG7	-1.50762	2.36126	-9.16503	8.30895e-19	5.61423e-18	31.4773
ENSG00000167100.13	SAMD14	-1.05761	0.817018	-9.16098	8.5864e-19	5.799e-18	31.6948
ENSG00000101057.14	MYBL2	3.62573	3.91047	9.16005	8.65096e-19	5.8399e-18	31.7605
ENSG00000171121.15	KCNMB3	1.45294	0.449396	9.15606	8.93557e-19	6.02923e-18	31.8205
ENSG00000162944.9	RFTN2	-1.00922	1.11306	-9.15404	9.08307e-19	6.12592e-18	31.6119
ENSG00000138778.10	CENPE	2.19046	2.32106	9.15047	9.34959e-19	6.29984e-18	31.716
ENSG00000149380.10	P4HA3	1.99022	1.57382	9.13811	1.03334e-18	6.94989e-18	31.6567
ENSG00000221829.8	FANCG	1.06785	3.26335	9.13538	1.05636e-18	7.09812e-18	31.402
ENSG00000088340.14	FER1L4	3.50976	2.35209	9.1312	1.09267e-18	7.332e-18	31.6121
ENSG00000140285.8	FGF7	-1.40506	2.54118	-9.13031	1.10061e-18	7.38187e-18	31.189
ENSG00000136155.15	SCEL	-2.24513	4.56561	-9.12576	1.1418e-18	7.64755e-18	30.9995
ENSG00000112769.17	LAMA4	-1.17198	5.2308	-9.12232	1.17407e-18	7.86004e-18	30.9614
ENSG00000140451.11	PIF1	1.92687	0.723622	9.11823	1.21346e-18	8.12003e-18	31.5197
ENSG00000131018.21	SYNE1	-1.48473	5.76449	-9.1177	1.21867e-18	8.15117e-18	30.9482
ENSG00000211592.5	IGKC	2.16647	9.91834	9.11729	1.22268e-18	8.17422e-18	31.0073
ENSG00000176208.7	ATAD5	1.38803	2.07038	9.11321	1.26367e-18	8.44441e-18	31.383
ENSG00000168393.11	DTYMK	1.1391	4.0716	9.10889	1.30847e-18	8.72373e-18	31.0908
ENSG00000087128.8	TMPRSS11E	4.51628	0.0870381	9.10842	1.31353e-18	8.75343e-18	31.4466
ENSG00000214900.7	LINC01588	1.1169	0.13656	9.09964	1.40993e-18	9.38299e-18	31.3739
ENSG00000019991.14	HGF	-1.36982	2.71544	-9.09363	1.47994e-18	9.82647e-18	30.877
ENSG00000117594.8	HSD11B1	-1.31841	1.78758	-9.09314	1.48576e-18	9.86061e-18	31.0074
ENSG00000155066.14	PROM2	2.17187	5.11986	9.09218	1.49731e-18	9.93273e-18	30.9401
ENSG00000173227.12	SYT12	4.71301	2.05897	9.09189	1.50087e-18	9.95179e-18	31.3065
ENSG00000119535.16	CSF3R	-1.80986	4.6609	-9.08289	1.61377e-18	1.06955e-17	30.6501
ENSG00000151623.13	NR3C2	-1.46338	3.10674	-9.08256	1.61807e-18	1.07191e-17	30.7287
ENSG00000253305.2	PCDHGB6	-1.25646	0.401446	-9.08072	1.64218e-18	1.08739e-17	31.0829
ENSG00000134198.8	TSPAN2	-1.22337	1.5893	-9.07927	1.66151e-18	1.099e-17	30.937
ENSG00000183317.15	EPHA10	3.26886	1.98423	9.07805	1.67781e-18	1.10897e-17	31.1933
ENSG00000187240.12	DYNC2H1	-1.21971	2.82144	-9.07784	1.68075e-18	1.11041e-17	30.7541
ENSG00000178401.13	DNAJC22	2.98629	1.52871	9.07194	1.76238e-18	1.16381e-17	31.1499
ENSG00000242612.5	DECR2	1.20697	3.52792	9.07118	1.77321e-18	1.1699e-17	30.8715
ENSG00000150681.8	RGS18	-1.35116	0.590415	-9.06977	1.79349e-18	1.18275e-17	30.9677
ENSG00000261716.1	RP11-196G18.22	1.6817	2.5086	9.06971	1.79439e-18	1.1828e-17	31.0205
ENSG00000143416.19	SELENBP1	-1.92668	6.51174	-9.06061	1.93063e-18	1.27088e-17	30.5466
ENSG00000237517.7	DGCR5	3.01802	1.15578	9.0579	1.97317e-18	1.2983e-17	31.0419
ENSG00000175305.15	CCNE2	1.6163	1.25986	9.05455	2.02695e-18	1.33308e-17	30.9939
ENSG00000099953.8	MMP11	4.8261	4.06023	9.04945	2.11182e-18	1.38764e-17	30.9463
ENSG00000174600.12	CMKLR1	-1.26953	3.4889	-9.0492	2.11597e-18	1.38974e-17	30.4392
ENSG00000198626.14	RYR2	-1.63497	0.868414	-9.04426	2.20171e-18	1.4441e-17	30.7093
ENSG00000137880.5	GCHFR	-1.07255	2.19204	-9.04314	2.22157e-18	1.45647e-17	30.5774
ENSG00000151726.12	ACSL1	-1.04239	6.25106	-9.03322	2.40567e-18	1.57575e-17	30.28
ENSG00000168646.11	AXIN2	-1.27301	3.10466	-9.03153	2.43851e-18	1.59655e-17	30.3413
ENSG00000129450.7	SIGLEC9	-1.21299	1.4841	-9.03129	2.44321e-18	1.5989e-17	30.5667
ENSG00000130208.8	APOC1	-1.77927	5.5523	-9.02687	2.53132e-18	1.65582e-17	30.2278
ENSG00000256269.5	HMBS	1.07237	3.9824	9.02432	2.58374e-18	1.68925e-17	30.4219
ENSG00000134247.9	PTGFRN	1.00693	5.61839	9.02139	2.64509e-18	1.72636e-17	30.1975
ENSG00000169291.8	SHE	-1.77167	3.61673	-9.01768	2.7248e-18	1.77759e-17	30.1556
ENSG00000143476.16	DTL	1.83291	2.87543	9.00995	2.89893e-18	1.88865e-17	30.5228
ENSG00000214063.9	TSPAN4	-1.1377	5.15926	-9.00911	2.91855e-18	1.90058e-17	30.06
ENSG00000143248.11	RGS5	-1.28439	5.69617	-8.99753	3.20182e-18	2.08225e-17	29.984
ENSG00000125538.10	IL1B	-1.48155	1.92716	-8.99345	3.30805e-18	2.15038e-17	30.18
ENSG00000036672.14	USP2	-1.47214	0.925242	-8.99066	3.38257e-18	2.19784e-17	30.2951
ENSG00000033170.15	FUT8	1.17998	5.03241	8.985	3.53915e-18	2.29856e-17	29.9821
ENSG00000182853.10	VMO1	-1.45119	1.14911	-8.98289	3.59946e-18	2.33668e-17	30.2032
ENSG00000143119.11	CD53	-1.25796	5.29416	-8.97966	3.69338e-18	2.39658e-17	29.8309
ENSG00000115657.11	ABCB6	1.6637	2.09395	8.97625	3.79533e-18	2.46164e-17	30.3179
ENSG00000179094.12	PER1	-1.44091	5.81803	-8.97168	3.9365e-18	2.55093e-17	29.7896
ENSG00000165092.11	ALDH1A1	-2.07259	5.42204	-8.97014	3.98537e-18	2.58145e-17	29.7849
ENSG00000137807.12	KIF23	2.13096	2.91582	8.95874	4.36467e-18	2.82336e-17	30.1402
ENSG00000267751.4	AC009005.2	1.7009	0.0221088	8.9545	4.51462e-18	2.91777e-17	30.2343
ENSG00000169122.10	FAM110B	-1.24299	1.16355	-8.95443	4.51709e-18	2.91807e-17	29.9992
ENSG00000099364.15	FBXL19	1.08027	3.82086	8.95229	4.59486e-18	2.967e-17	29.8778
ENSG00000164611.11	PTTG1	1.99812	3.34333	8.94471	4.8808e-18	3.14884e-17	29.9737
ENSG00000130701.3	RBBP8NL	1.98307	1.16527	8.94437	4.89429e-18	3.15614e-17	30.1391
ENSG00000259319.1	RP11-293M10.6	-1.01753	0.366183	-8.94251	4.96724e-18	3.20177e-17	30.0116
ENSG00000181019.11	NQO1	2.20203	6.40889	8.93754	5.16776e-18	3.3266e-17	29.5618
ENSG00000167747.12	C19orf48	1.23365	4.49018	8.93485	5.27974e-18	3.39419e-17	29.6654
ENSG00000170271.9	FAXDC2	-1.71652	4.31646	-8.93321	5.34897e-18	3.43717e-17	29.4656
ENSG00000166347.17	CYB5A	-1.41113	6.47951	-8.93292	5.36146e-18	3.44368e-17	29.5132
ENSG00000107159.11	CA9	4.47836	0.865396	8.93005	5.48533e-18	3.51799e-17	30.0371
ENSG00000069011.14	PITX1	4.28744	1.42957	8.92429	5.74233e-18	3.67858e-17	29.9896
ENSG00000125247.14	TMTC4	1.02013	3.96871	8.92019	5.9326e-18	3.79713e-17	29.5987
ENSG00000153162.8	BMP6	-1.85839	1.78935	-8.91904	5.98687e-18	3.83017e-17	29.577
ENSG00000093072.14	CECR1	-1.26121	5.70471	-8.91646	6.11117e-18	3.90798e-17	29.3447
ENSG00000163131.9	CTSS	-1.12722	7.30494	-8.91516	6.17429e-18	3.94661e-17	29.4057
ENSG00000013588.5	GPRC5A	-1.7527	8.30962	-8.91508	6.17825e-18	3.94741e-17	29.4904
ENSG00000177192.12	PUS1	1.0471	3.67375	8.91495	6.18453e-18	3.94969e-17	29.6011
ENSG00000122862.4	SRGN	-1.38771	6.33895	-8.91134	6.36462e-18	4.06292e-17	29.3361
ENSG00000164087.6	POC1A	1.35982	2.25472	8.90839	6.51582e-18	4.1558e-17	29.7462
ENSG00000171714.10	ANO5	-1.83769	0.83395	-8.90467	6.71062e-18	4.27256e-17	29.593
ENSG00000077327.14	SPAG6	-2.71624	0.21661	-8.89994	6.96771e-18	4.43043e-17	29.5596
ENSG00000117877.9	CD3EAP	1.02589	1.67635	8.89713	7.12447e-18	4.52396e-17	29.6881
ENSG00000145687.14	SSBP2	-1.00247	3.38721	-8.89709	7.12723e-18	4.52396e-17	29.2731
ENSG00000204536.12	CCHCR1	1.03747	4.00685	8.89525	7.23191e-18	4.5884e-17	29.3983
ENSG00000186832.7	KRT16	4.13549	-0.00799941	8.89453	7.27332e-18	4.61066e-17	29.7644
ENSG00000088387.16	DOCK9	-1.03464	5.75588	-8.89091	7.48516e-18	4.73875e-17	29.1392
ENSG00000137343.16	ATAT1	1.13496	2.99662	8.89021	7.52668e-18	4.76297e-17	29.5028
ENSG00000198535.5	C2CD4A	3.48933	1.77625	8.8807	8.116e-18	5.12699e-17	29.6478
ENSG00000168077.12	SCARA3	-1.42458	3.24763	-8.87727	8.33913e-18	5.26566e-17	29.0991
ENSG00000106077.17	ABHD11	1.21428	4.68202	8.87566	8.44653e-18	5.33116e-17	29.172
ENSG00000134516.14	DOCK2	-1.2355	4.31371	-8.87494	8.49507e-18	5.35947e-17	29.0147
ENSG00000173137.10	ADCK5	1.40959	2.76615	8.87017	8.82188e-18	5.55844e-17	29.3991
ENSG00000170561.11	IRX2	-2.47241	3.11462	-8.86942	8.87418e-18	5.58655e-17	28.9972
ENSG00000196684.11	HSH2D	1.32433	3.5252	8.86617	9.10546e-18	5.72225e-17	29.269
ENSG00000061455.10	PRDM6	-1.27398	1.82943	-8.86333	9.31265e-18	5.84994e-17	29.1976
ENSG00000203761.5	MSTO2P	1.31403	0.82569	8.85849	9.6758e-18	6.07281e-17	29.4647
ENSG00000150893.10	FREM2	-2.04938	2.64953	-8.83714	1.14539e-17	7.17024e-17	28.8023
ENSG00000160233.7	LRRC3	-1.13505	1.79252	-8.83676	1.14882e-17	7.18866e-17	29.0076
ENSG00000147570.8	DNAJC5B	-1.46321	0.340824	-8.8329	1.18437e-17	7.40474e-17	29.123
ENSG00000181631.6	P2RY13	-1.34802	1.82168	-8.82695	1.24132e-17	7.75077e-17	28.903
ENSG00000170624.12	SGCD	-1.34896	2.14972	-8.82618	1.24884e-17	7.79443e-17	28.852
ENSG00000177606.6	JUN	-1.15062	6.94148	-8.82498	1.26071e-17	7.86514e-17	28.6821
ENSG00000130988.11	RGN	-1.46054	1.52938	-8.81634	1.34958e-17	8.41232e-17	28.8478
ENSG00000136237.17	RAPGEF5	-1.0911	4.85131	-8.81042	1.41399e-17	8.8025e-17	28.5005
ENSG00000172638.11	EFEMP2	-1.01172	4.60734	-8.80518	1.47358e-17	9.16567e-17	28.4651
ENSG00000122035.6	RASL11A	-1.2627	2.29611	-8.79805	1.55859e-17	9.68202e-17	28.6188
ENSG00000110934.9	BIN2	-1.07512	3.03984	-8.79796	1.55968e-17	9.68468e-17	28.5348
ENSG00000109819.7	PPARGC1A	-2.06763	1.31243	-8.79325	1.61864e-17	1.00422e-16	28.635
ENSG00000169403.10	PTAFR	-1.31076	4.26815	-8.79005	1.65986e-17	1.02936e-16	28.3525
ENSG00000137648.15	TMPRSS4	4.40614	4.86649	8.785	1.72704e-17	1.07056e-16	28.794
ENSG00000079337.14	RAPGEF3	-1.06551	3.01205	-8.77725	1.83556e-17	1.13734e-16	28.3776
ENSG00000122122.9	SASH3	-1.14619	3.94292	-8.7613	2.08024e-17	1.28403e-16	28.1526
ENSG00000257167.2	TMPO-AS1	1.26392	0.269612	8.757	2.15158e-17	1.32695e-16	28.6935
ENSG00000196154.10	S100A4	-1.71614	6.359	-8.75535	2.17971e-17	1.34372e-16	28.1348
ENSG00000152642.9	GPD1L	-1.07655	5.2727	-8.7498	2.27653e-17	1.40045e-16	28.0305
ENSG00000234380.1	LINC01426	2.23404	1.06986	8.74873	2.29567e-17	1.41162e-16	28.6259
ENSG00000184992.10	BRI3BP	1.01936	4.1094	8.74214	2.41738e-17	1.48271e-16	28.1923
ENSG00000006634.6	DBF4	1.20367	2.86807	8.7408	2.44288e-17	1.49708e-16	28.3655
ENSG00000064309.13	CDON	-1.27706	2.48329	-8.73433	2.56967e-17	1.57347e-16	28.096
ENSG00000161692.16	DBF4B	1.16281	2.30651	8.73275	2.60174e-17	1.59243e-16	28.3611
ENSG00000277639.1	RP11-467J12.4	-2.24476	0.582509	-8.72491	2.76616e-17	1.69236e-16	28.1981
ENSG00000127586.15	CHTF18	1.57225	3.0255	8.72058	2.86146e-17	1.74919e-16	28.2243
ENSG00000156804.6	FBXO32	1.62757	4.77695	8.71941	2.88771e-17	1.7645e-16	27.9989
ENSG00000105967.14	TFEC	-1.28497	2.49865	-8.71879	2.90176e-17	1.77085e-16	27.9735
ENSG00000170312.14	CDK1	2.03444	3.8107	8.71765	2.92773e-17	1.78595e-16	28.1592
ENSG00000167767.12	KRT80	2.13604	4.58855	8.71703	2.94195e-17	1.79388e-16	28.0706
ENSG00000280206.1	CTB-193M12.5	1.13664	1.7279	8.71414	3.00922e-17	1.83412e-16	28.2735
ENSG00000198554.10	WDHD1	1.46058	2.95147	8.71188	3.06285e-17	1.86603e-16	28.1574
ENSG00000211897.6	IGHG3	2.25257	7.68013	8.70834	3.14853e-17	1.91663e-16	27.7192
ENSG00000203778.6	FAM229B	-1.10559	1.86529	-8.70627	3.19983e-17	1.94623e-16	27.994
ENSG00000142583.16	SLC2A5	2.40957	1.75107	8.70566	3.21519e-17	1.95476e-16	28.2806
ENSG00000141527.15	CARD14	2.6175	1.5128	8.70056	3.34565e-17	2.03068e-16	28.2514
ENSG00000137825.9	ITPKA	3.65419	1.13696	8.69872	3.39412e-17	2.05838e-16	28.2447
ENSG00000196664.4	TLR7	-1.31102	1.81619	-8.69585	3.47096e-17	2.10411e-16	27.893
ENSG00000127603.22	MACF1	-1.04993	7.50122	-8.6913	3.59634e-17	2.1783e-16	27.673
ENSG00000096696.12	DSP	1.78507	7.09238	8.68883	3.66625e-17	2.21972e-16	27.5681
ENSG00000152763.15	WDR78	-1.42475	1.4033	-8.68801	3.68989e-17	2.2331e-16	27.8874
ENSG00000149679.10	CABLES2	1.09923	3.14368	8.68752	3.70387e-17	2.24063e-16	27.9098
ENSG00000116833.12	NR5A2	-1.16917	1.0778	-8.68482	3.78256e-17	2.28634e-16	27.9243
ENSG00000183765.19	CHEK2	1.24175	2.8818	8.68418	3.80153e-17	2.29685e-16	27.9309
ENSG00000070669.15	ASNS	1.32849	4.25133	8.6834	3.82461e-17	2.30984e-16	27.7555
ENSG00000197165.9	SULT1A2	-1.46811	1.15588	-8.67991	3.93018e-17	2.37064e-16	27.8407
ENSG00000268416.1	CTD-2626G11.2	-2.38104	0.153291	-8.67462	4.09535e-17	2.46516e-16	27.8414
ENSG00000172426.14	RSPH9	-1.25339	0.441695	-8.66812	4.30795e-17	2.58462e-16	27.8628
ENSG00000114446.4	IFT57	-1.27626	5.56393	-8.66207	4.51568e-17	2.70476e-16	27.3645
ENSG00000173207.11	CKS1B	1.44648	3.77262	8.65942	4.60954e-17	2.75872e-16	27.6513
ENSG00000204381.10	LAYN	-1.10025	2.33134	-8.65251	4.86388e-17	2.90854e-16	27.5122
ENSG00000143867.6	OSR1	-1.29968	1.56904	-8.65065	4.93486e-17	2.94977e-16	27.5871
ENSG00000180611.6	MB21D2	-1.08987	1.90373	-8.65022	4.95133e-17	2.9584e-16	27.5572
ENSG00000242732.4	RGAG4	-1.16601	2.34261	-8.64306	5.23453e-17	3.12505e-16	27.4273
ENSG00000105699.15	LSR	1.08853	6.96795	8.63977	5.36981e-17	3.20319e-16	27.1851
ENSG00000111666.9	CHPT1	-1.08653	4.35298	-8.63356	5.63502e-17	3.35726e-16	27.148
ENSG00000242600.5	MBL1P	-1.57369	0.0157207	-8.63184	5.7108e-17	3.39963e-16	27.5965
ENSG00000104219.11	ZDHHC2	-1.00197	4.573	-8.63068	5.76223e-17	3.42884e-16	27.1199
ENSG00000152213.3	ARL11	-1.1088	1.53821	-8.6304	5.7746e-17	3.4348e-16	27.453
ENSG00000197748.11	CFAP43	-1.88131	0.984467	-8.62572	5.98813e-17	3.56036e-16	27.4199
ENSG00000120594.15	PLXDC2	-1.18568	5.60647	-8.62401	6.06806e-17	3.60641e-16	27.0717
ENSG00000176641.9	RNF152	-1.10267	2.45125	-8.61589	6.46243e-17	3.8361e-16	27.214
ENSG00000104490.16	NCALD	-1.22345	3.55095	-8.61407	6.55384e-17	3.88877e-16	27.0475
ENSG00000152207.6	CYSLTR2	-1.16562	0.250759	-8.6102	6.75331e-17	4.00387e-16	27.4419
ENSG00000245848.2	CEBPA	-1.41105	3.45652	-8.60756	6.89251e-17	4.08141e-16	26.9928
ENSG00000181649.5	PHLDA2	2.25634	3.54486	8.58544	8.17872e-17	4.82538e-16	27.1966
ENSG00000162551.12	ALPL	-2.42883	5.17079	-8.58526	8.19032e-17	4.83027e-16	26.8026
ENSG00000146192.13	FGD2	-1.12441	3.10672	-8.58369	8.2897e-17	4.88294e-16	26.872
ENSG00000154760.12	SLFN13	1.49897	4.46783	8.57693	8.73445e-17	5.14075e-16	26.9353
ENSG00000151150.19	ANK3	-1.28358	4.54877	-8.57639	8.77086e-17	5.1601e-16	26.7013
ENSG00000158258.14	CLSTN2	-1.71881	0.716075	-8.57067	9.16644e-17	5.38413e-16	27.045
ENSG00000203985.9	LDLRAD1	-2.35601	0.580061	-8.5655	9.53959e-17	5.59879e-16	26.9638
ENSG00000185303.14	SFTPA2	-4.83434	9.28166	-8.56356	9.68352e-17	5.67868e-16	26.9406
ENSG00000112312.8	GMNN	1.16477	3.26287	8.56323	9.70799e-17	5.69075e-16	26.955
ENSG00000204252.11	HLA-DOA	-1.55412	5.08151	-8.5624	9.77054e-17	5.7251e-16	26.5973
ENSG00000177272.8	KCNA3	-1.64979	0.950808	-8.55516	1.03309e-16	6.04374e-16	26.9049
ENSG00000151651.14	ADAM8	1.74042	4.82278	8.5543	1.03994e-16	6.08134e-16	26.7395
ENSG00000169436.15	COL22A1	2.49265	0.303626	8.54929	1.08086e-16	6.3105e-16	27.1118
ENSG00000119431.8	HDHD3	1.02066	4.01483	8.54162	1.14664e-16	6.68114e-16	26.6695
ENSG00000169515.5	CCDC8	-1.24961	2.08072	-8.53612	1.19624e-16	6.9646e-16	26.6446
ENSG00000154040.19	CABYR	3.22613	1.24378	8.52564	1.29655e-16	7.53958e-16	26.9276
ENSG00000167536.12	DHRS13	1.03393	1.53768	8.52531	1.29991e-16	7.55606e-16	26.8416
ENSG00000237943.5	PRKCQ-AS1	-1.39753	0.398153	-8.52431	1.30992e-16	7.60822e-16	26.7557
ENSG00000013573.15	DDX11	1.4077	3.66839	8.51993	1.35468e-16	7.86501e-16	26.5988
ENSG00000075702.15	WDR62	1.9272	2.38518	8.51498	1.40723e-16	8.15064e-16	26.7542
ENSG00000153044.8	CENPH	1.18866	2.11402	8.51149	1.44543e-16	8.35767e-16	26.6953
ENSG00000154099.16	DNAAF1	-1.88702	0.699638	-8.51145	1.44585e-16	8.35767e-16	26.5856
ENSG00000153064.10	BANK1	-1.14074	2.84018	-8.50222	1.55203e-16	8.95723e-16	26.2852
ENSG00000086300.14	SNX10	-1.13386	4.13177	-8.50042	1.57351e-16	9.0776e-16	26.1438
ENSG00000162444.11	RBP7	-1.26594	0.361422	-8.49685	1.61717e-16	9.32579e-16	26.5635
ENSG00000100906.9	NFKBIA	-1.00608	7.10036	-8.49387	1.65454e-16	9.53375e-16	26.1417
ENSG00000204815.7	TTC25	-1.38832	0.906579	-8.49142	1.68591e-16	9.70683e-16	26.4538
ENSG00000205560.11	CPT1B	1.82402	0.174644	8.48825	1.72732e-16	9.93547e-16	26.6523
ENSG00000171631.13	P2RY6	2.52024	2.69771	8.48416	1.78227e-16	1.02373e-15	26.5388
ENSG00000122852.13	SFTPA1	-5.07296	8.85791	-8.48046	1.83348e-16	1.05185e-15	26.3022
ENSG00000183018.7	SPNS2	-1.46476	3.8745	-8.47547	1.9049e-16	1.09159e-15	25.9558
ENSG00000143333.6	RGS16	-1.243	4.11699	-8.47356	1.93296e-16	1.1068e-15	25.9368
ENSG00000211892.3	IGHG4	3.26325	6.08422	8.46899	2.00169e-16	1.1457e-15	26.107
ENSG00000117643.13	MAN1C1	-1.01155	3.10685	-8.46802	2.01667e-16	1.15382e-15	26.0056
ENSG00000119922.8	IFIT2	-1.0936	3.66863	-8.45942	2.15357e-16	1.2307e-15	25.8688
ENSG00000123201.13	GUCY1B2	2.68218	0.107864	8.4584	2.17048e-16	1.23938e-15	26.4281
ENSG00000196167.8	COLCA1	-1.84732	2.58969	-8.45581	2.21387e-16	1.26317e-15	25.9027
ENSG00000112699.9	GMDS	1.17963	3.97047	8.45033	2.30837e-16	1.31658e-15	26.0076
ENSG00000160188.8	RSPH1	-1.79319	1.47579	-8.44936	2.32562e-16	1.32589e-15	26.0233
ENSG00000162769.11	FLVCR1	1.07951	3.70084	8.44868	2.33767e-16	1.33225e-15	26.0178
ENSG00000179841.8	AKAP5	-1.05519	1.50626	-8.44525	2.3997e-16	1.36599e-15	26.0601
ENSG00000139835.12	GRTP1	1.25755	2.7728	8.44214	2.45724e-16	1.39711e-15	26.1066
ENSG00000182272.10	B4GALNT4	3.66525	1.0064	8.4419	2.46191e-16	1.39921e-15	26.2989
ENSG00000138964.15	PARVG	-1.0594	3.53275	-8.43949	2.50746e-16	1.42344e-15	25.7347
ENSG00000136014.10	USP44	-1.55857	1.38094	-8.43643	2.56666e-16	1.4559e-15	25.9493
ENSG00000197208.5	SLC22A4	-1.23084	0.894655	-8.43617	2.57175e-16	1.45823e-15	26.0555
ENSG00000170345.8	FOS	-1.72437	7.23867	-8.43609	2.5734e-16	1.4586e-15	25.7485
ENSG00000101447.12	FAM83D	2.07954	2.56774	8.43551	2.58472e-16	1.46444e-15	26.1509
ENSG00000165474.5	GJB2	3.78188	3.04697	8.43293	2.6361e-16	1.49239e-15	26.2042
ENSG00000170899.9	GSTA4	-1.10132	3.81713	-8.43061	2.68302e-16	1.51836e-15	25.6388
ENSG00000198826.9	ARHGAP11A	1.67448	2.96001	8.41984	2.91256e-16	1.64634e-15	25.9582
ENSG00000153294.10	ADGRF4	3.36381	0.0292081	8.41946	2.92098e-16	1.64982e-15	26.1366
ENSG00000136960.11	ENPP2	-1.1662	5.00818	-8.41753	2.96406e-16	1.67342e-15	25.4954
ENSG00000125885.12	MCM8	1.15159	3.14873	8.4101	3.13648e-16	1.76811e-15	25.8101
ENSG00000143546.8	S100A8	-1.81158	3.16048	-8.40353	3.29726e-16	1.85587e-15	25.4499
ENSG00000155962.11	CLIC2	-1.22742	4.31574	-8.40309	3.30831e-16	1.86137e-15	25.3986
ENSG00000164604.11	GPR85	-1.20197	0.246899	-8.40078	3.36689e-16	1.8936e-15	25.8594
ENSG00000198488.9	B3GNT6	4.50414	0.537237	8.40053	3.37334e-16	1.8965e-15	25.9917
ENSG00000163362.9	C1orf106	1.8594	4.24697	8.39254	3.58426e-16	2.01196e-15	25.617
ENSG00000112394.15	SLC16A10	-1.22342	1.84286	-8.39211	3.59619e-16	2.01789e-15	25.5941
ENSG00000188549.11	C15orf52	-1.15676	3.2192	-8.38817	3.70519e-16	2.07665e-15	25.3754
ENSG00000100162.13	CENPM	1.65074	1.90604	8.38436	3.81401e-16	2.13599e-15	25.7987
ENSG00000118473.20	SGIP1	-1.09964	1.44062	-8.3842	3.8186e-16	2.13774e-15	25.6076
ENSG00000154856.11	APCDD1	-1.14542	3.20488	-8.38075	3.91994e-16	2.19279e-15	25.3244
ENSG00000168658.17	VWA3B	-2.06918	0.2221	-8.37699	4.03328e-16	2.25446e-15	25.6193
ENSG00000066855.14	MTFR1	1.03231	4.35764	8.37127	4.21198e-16	2.35163e-15	25.3381
ENSG00000171223.5	JUNB	-1.12258	6.70479	-8.36909	4.28235e-16	2.38909e-15	25.188
ENSG00000145244.10	CORIN	-1.37986	0.677195	-8.36507	4.41482e-16	2.46017e-15	25.5261
ENSG00000260942.1	CAPN10-AS1	1.20995	0.406585	8.36093	4.55521e-16	2.53646e-15	25.6906
ENSG00000111247.13	RAD51AP1	1.72279	2.07737	8.35794	4.65964e-16	2.59362e-15	25.5896
ENSG00000272913.1	RP11-440D17.3	1.12845	1.79249	8.35553	4.74532e-16	2.63828e-15	25.5535
ENSG00000140832.8	MARVELD3	1.23987	3.32065	8.35558	4.74366e-16	2.63828e-15	25.3901
ENSG00000123384.12	LRP1	-1.08448	7.80927	-8.35227	4.86383e-16	2.70314e-15	25.1226
ENSG00000204789.4	ZNF204P	-1.24364	2.52456	-8.35094	4.913e-16	2.72838e-15	25.1834
ENSG00000198774.4	RASSF9	-1.50457	2.14693	-8.34838	5.00914e-16	2.77966e-15	25.1905
ENSG00000164877.17	MICALL2	1.32805	4.65878	8.34709	5.05836e-16	2.8059e-15	25.1498
ENSG00000170421.10	KRT8	1.09092	9.08338	8.34104	5.29515e-16	2.93243e-15	25.0117
ENSG00000177575.11	CD163	-1.58082	5.57387	-8.33358	5.60227e-16	3.09581e-15	24.8892
ENSG00000188486.3	H2AFX	1.1182	4.48773	8.31522	6.43498e-16	3.54252e-15	24.9127
ENSG00000167757.12	KLK11	-2.59861	2.1054	-8.31267	6.55993e-16	3.6045e-15	24.8288
ENSG00000224383.6	PRR29	-1.31606	1.72383	-8.31087	6.64956e-16	3.65237e-15	24.999
ENSG00000197928.9	ZNF677	-1.30854	1.58454	-8.30864	6.76186e-16	3.70846e-15	25.0009
ENSG00000006118.13	TMEM132A	1.66762	4.6323	8.30315	7.04786e-16	3.85804e-15	24.8733
ENSG00000180694.12	TMEM64	-1.0543	3.96722	-8.30267	7.07309e-16	3.8704e-15	24.6748
ENSG00000171004.16	HS6ST2	3.42018	3.74715	8.3024	7.08752e-16	3.87684e-15	25.1567
ENSG00000113361.11	CDH6	-1.2623	1.88549	-8.30192	7.11302e-16	3.88932e-15	24.9179
ENSG00000151617.14	EDNRA	-1.1249	3.90244	-8.30123	7.15024e-16	3.90821e-15	24.6655
ENSG00000172543.6	CTSW	-1.37457	2.39433	-8.2948	7.50472e-16	4.09888e-15	24.7692
ENSG00000178295.13	GEN1	1.01895	2.9616	8.29254	7.63387e-16	4.16786e-15	24.9448
ENSG00000172927.6	MYEOV	4.12245	0.948249	8.28978	7.79413e-16	4.25376e-15	25.1675
ENSG00000100321.13	SYNGR1	-1.18376	1.83385	-8.28897	7.84174e-16	4.27654e-15	24.8357
ENSG00000152217.15	SETBP1	-1.21699	2.81756	-8.2876	7.92287e-16	4.31917e-15	24.6769
ENSG00000010610.8	CD4	-1.13553	5.97675	-8.28686	7.96705e-16	4.34163e-15	24.5421
ENSG00000129595.11	EPB41L4A	-1.12159	2.43519	-8.28194	8.26729e-16	4.50019e-15	24.6969
ENSG00000145545.10	SRD5A1	1.24716	3.84162	8.27943	8.42446e-16	4.58232e-15	24.7573
ENSG00000106538.8	RARRES2	-1.33119	5.29869	-8.27809	8.51007e-16	4.62542e-15	24.4611
ENSG00000165804.14	ZNF219	-1.05126	3.83916	-8.2772	8.56738e-16	4.65483e-15	24.4947
ENSG00000172889.14	EGFL7	-1.24856	4.63585	-8.26822	9.16514e-16	4.96479e-15	24.384
[truncated: 1,014 more rows]
