# Supplementary material for: IRGS: an immune-related gene classifier for lung adenocarcinoma prognosis
Source: J Transl Med. 2020 Feb 4;18:55. doi: 10.1186/s12967-020-02233-y (PMC7001261; doi:10.1186/s12967-020-02233-y)
Supplement: Supplementary file 3 — Additional file 3: Table S2. Candidate immune-related genes matched with differentially expressed genes in the TCGA dataset. [file 12967_2020_2233_MOESM3_ESM.xlsx]

## Sheet: candidate genes 
	geneSymbol	logFC	AveExpr	t	P.Value	adj.P.Val	B
ENSG00000170323.7	FABP4	-6.22585	0.781314	-37.3371	5.48537e-157	7.98725e-153	348.268
ENSG00000120156.19	TEK	-3.53478	2.7576	-31.426	9.49873e-128	1.72889e-124	281.233
ENSG00000010319.5	SEMA3G	-3.16198	2.3947	-28.4485	1.92309e-112	1.07701e-109	246.082
ENSG00000136160.13	EDNRB	-3.90376	3.21191	-27.9844	4.97187e-110	2.33533e-107	240.543
ENSG00000169252.5	ADRB2	-3.57117	1.59508	-27.8745	1.85817e-109	7.95788e-107	239.222
ENSG00000266524.2	GDF10	-4.33825	0.237777	-26.7531	1.33204e-103	3.95832e-101	225.759
ENSG00000170989.8	S1PR1	-3.00144	3.90366	-26.0881	4.06824e-100	1.02134e-97	217.774
ENSG00000139567.11	ACVRL1	-2.66549	4.40444	-25.2799	7.13892e-96	1.59923e-93	208.026
ENSG00000092421.15	SEMA6A	-2.86557	2.30148	-24.8744	9.68919e-94	1.9871e-91	203.138
ENSG00000169418.9	NPR1	-3.13401	2.83472	-24.37	4.36347e-91	8.36006e-89	197.037
ENSG00000043591.5	ADRB1	-4.11184	0.456337	-23.6652	2.23096e-87	3.60944e-85	188.542
ENSG00000133116.7	KL	-3.17531	0.680946	-23.4466	3.15171e-86	4.83074e-84	185.899
ENSG00000127241.15	MASP1	-3.32457	0.315918	-22.8469	4.48513e-83	6.27961e-81	178.663
ENSG00000069702.9	TGFBR3	-3.02546	3.14207	-22.7799	1.00885e-82	1.39903e-80	177.824
ENSG00000116194.11	ANGPTL1	-3.06537	0.291813	-22.3196	2.6353e-80	3.48842e-78	172.309
ENSG00000175084.10	DES	-3.9858	2.09078	-22.0494	6.87796e-79	8.63362e-77	169.034
ENSG00000064989.11	CALCRL	-2.95399	4.2955	-21.9188	3.32711e-78	4.0711e-76	167.448
ENSG00000171049.8	FPR2	-3.42051	0.377602	-21.3603	2.78157e-75	3.09179e-73	160.8
ENSG00000114812.11	VIPR1	-3.4148	3.08038	-21.082	7.88477e-74	8.20072e-72	157.404
ENSG00000185291.9	IL3RA	-1.82176	2.76754	-20.7835	2.83312e-72	2.78737e-70	153.862
ENSG00000204305.12	AGER	-6.64955	4.48345	-20.3697	4.00659e-70	3.60124e-68	148.963
ENSG00000112902.10	SEMA5A	-3.04577	3.5934	-20.2499	1.67591e-69	1.46125e-67	147.462
ENSG00000145147.18	SLIT2	-2.75616	3.77269	-20.0666	1.49166e-68	1.23409e-66	145.279
ENSG00000066056.12	TIE1	-2.15574	3.98388	-19.833	2.4074e-67	1.88463e-65	142.502
ENSG00000138685.11	FGF2	-2.55807	1.13509	-19.8064	3.30035e-67	2.54267e-65	142.287
ENSG00000112964.12	GHR	-2.5932	0.245758	-19.7753	4.77738e-67	3.64206e-65	141.926
ENSG00000113070.7	HBEGF	-2.73811	3.87411	-19.6792	1.49604e-66	1.11712e-64	140.684
ENSG00000115602.15	IL1RL1	-3.74315	0.857486	-19.5897	4.32779e-66	3.18267e-64	139.701
ENSG00000154188.8	ANGPT1	-2.79266	2.54354	-19.3218	1.03381e-64	7.27212e-63	136.488
ENSG00000137872.14	SEMA6D	-2.73044	1.37043	-19.2764	1.76904e-64	1.23841e-62	136.013
ENSG00000121691.4	CAT	-2.09488	5.93467	-19.0751	1.90653e-63	1.28523e-61	133.58
ENSG00000160867.13	FGFR4	-3.21328	2.68856	-18.7916	5.3687e-62	3.39885e-60	130.244
ENSG00000000938.11	FGR	-2.31995	3.67001	-18.6328	3.46144e-61	2.13568e-59	128.369
ENSG00000138207.11	RBP4	-3.38486	0.913968	-18.5607	8.06603e-61	4.89373e-59	127.622
ENSG00000139874.5	SSTR1	-3.45727	0.360611	-18.2118	4.76049e-59	2.66606e-57	123.587
ENSG00000160801.12	PTH1R	-2.33931	0.376108	-18.0487	3.18246e-58	1.73557e-56	121.722
ENSG00000164687.9	FABP5	-2.31143	2.9357	-17.399	5.85045e-55	2.76586e-53	114.101
ENSG00000106809.9	OGN	-3.33163	0.963575	-17.2747	2.43914e-54	1.11336e-52	112.764
ENSG00000116678.17	LEPR	-2.41012	3.36508	-16.9759	7.45823e-53	3.11173e-51	109.252
ENSG00000197405.6	C5AR1	-2.16759	3.90511	-16.8435	3.37594e-52	1.35047e-50	107.737
ENSG00000173391.7	OLR1	-3.03067	4.11069	-16.3954	5.41386e-50	2.02651e-48	102.689
ENSG00000137033.10	IL33	-2.78934	3.64418	-16.2107	4.32651e-49	1.57103e-47	100.612
ENSG00000171522.5	PTGER4	-1.94745	3.02754	-16.0823	1.82572e-48	6.42135e-47	99.2127
ENSG00000204217.11	BMPR2	-1.3546	6.10774	-16.0731	2.02397e-48	7.10144e-47	99.0887
ENSG00000137857.16	DUOX1	-3.49522	4.12767	-15.9339	9.5886e-48	3.26214e-46	97.5453
ENSG00000121797.9	CCRL2	-1.88881	2.10992	-15.8653	2.05898e-47	6.92396e-46	96.8761
ENSG00000082175.13	PGR	-2.30957	0.415396	-15.7809	5.26697e-47	1.74301e-45	96.0434
ENSG00000108622.9	ICAM2	-1.56943	2.79762	-15.6925	1.40505e-46	4.55657e-45	94.9243
ENSG00000148082.8	SHC3	-2.39522	2.13331	-15.6495	2.26377e-46	7.3088e-45	94.4567
ENSG00000090006.16	LTBP4	-2.39708	5.86494	-15.4899	1.32113e-45	4.11928e-44	92.6589
ENSG00000163513.16	TGFBR2	-1.87928	6.81796	-15.4755	1.54919e-45	4.80974e-44	92.52
ENSG00000101916.11	TLR8	-2.28195	1.89964	-15.248	1.88875e-44	5.5785e-43	90.0807
ENSG00000130755.11	GMFG	-1.69422	3.70947	-15.0537	1.57864e-43	4.49835e-42	87.8643
ENSG00000065675.13	PRKCQ	-1.99646	1.40246	-15.009	2.56945e-43	7.22273e-42	87.548
ENSG00000136869.13	TLR4	-1.94337	3.44192	-14.9613	4.32049e-43	1.20518e-41	86.8675
ENSG00000157168.17	NRG1	-2.46833	0.610516	-14.86	1.296e-42	3.55388e-41	85.9757
ENSG00000038945.13	MSR1	-2.69625	5.02843	-14.7025	7.11735e-42	1.88429e-40	84.0855
ENSG00000258947.5	TUBB3	4.48138	1.25576	14.6513	1.23571e-41	3.23618e-40	83.8016
ENSG00000019169.10	MARCO	-4.00645	4.44659	-14.5938	2.29443e-41	5.9447e-40	82.9486
ENSG00000119508.16	NR4A3	-2.50321	2.47089	-14.4064	1.70941e-40	4.26211e-39	80.9554
ENSG00000146072.6	TNFRSF21	1.75782	6.59695	14.3661	2.63086e-40	6.53719e-39	80.4784
ENSG00000018280.15	SLC11A1	-2.04292	4.17396	-14.3239	4.1265e-40	1.01497e-38	80.0159
ENSG00000106991.12	ENG	-1.73492	6.47751	-14.2323	1.09322e-39	2.62679e-38	79.0975
ENSG00000066468.19	FGFR2	-2.40022	3.60595	-14.2204	1.24094e-39	2.97682e-38	78.9283
ENSG00000239697.9	TNFSF12	-1.35686	3.99447	-13.8806	4.48677e-38	1.00511e-36	75.362
ENSG00000113389.14	NPR3	-2.08794	3.35687	-13.8781	4.60245e-38	1.02944e-36	75.3464
ENSG00000171051.7	FPR1	-2.07474	2.8256	-13.8248	8.05102e-38	1.77354e-36	74.8241
ENSG00000204577.10	LILRB3	-1.53945	1.42471	-13.8032	1.00965e-37	2.21409e-36	74.7739
ENSG00000100311.15	PDGFB	-1.55747	3.75417	-13.768	1.45914e-37	3.17587e-36	74.1939
ENSG00000185008.16	ROBO2	-2.58516	1.55543	-13.7368	2.02027e-37	4.3581e-36	73.9965
ENSG00000078401.6	EDN1	-2.23246	3.65218	-13.7238	2.31447e-37	4.9415e-36	73.7258
ENSG00000010671.14	BTK	-1.68863	2.98791	-13.661	4.45346e-37	9.43914e-36	73.1315
ENSG00000110492.14	MDK	2.58597	6.87317	13.645	5.26481e-37	1.10942e-35	72.9447
ENSG00000204592.8	HLA-E	-1.49017	9.10763	-13.5063	2.21978e-36	4.55885e-35	71.6299
ENSG00000159176.12	CSRP1	-1.0434	7.31776	-13.4646	3.41779e-36	6.92161e-35	71.1044
ENSG00000037280.14	FLT4	-1.49524	3.53137	-13.3756	8.56614e-36	1.711e-34	70.1583
ENSG00000175899.13	A2M	-2.19158	9.27199	-13.3341	1.31306e-35	2.61553e-34	69.8925
ENSG00000161955.15	TNFSF13	-1.39837	3.67402	-13.1931	5.57404e-35	1.07644e-33	68.29
ENSG00000125845.6	BMP2	-2.29312	3.53041	-13.0577	2.2172e-34	4.1604e-33	66.9013
ENSG00000132170.18	PPARG	-2.14784	3.07099	-13.0369	2.73926e-34	5.13337e-33	66.7174
ENSG00000168685.13	IL7R	-2.33816	4.89413	-12.994	4.23404e-34	7.89396e-33	66.2603
ENSG00000136244.10	IL6	-2.49161	1.62071	-12.9873	4.53353e-34	8.44153e-33	66.3264
ENSG00000124942.12	AHNAK	-2.26191	8.51813	-12.9117	9.74296e-34	1.79125e-32	65.5859
ENSG00000106327.11	TFR2	2.52663	0.410394	12.8656	1.55221e-33	2.81115e-32	65.3573
ENSG00000137486.15	ARRB1	-1.48589	5.08849	-12.8563	1.70418e-33	3.08255e-32	64.8596
ENSG00000118785.12	SPP1	4.53699	6.93733	12.8517	1.78672e-33	3.21985e-32	65.0356
ENSG00000016402.11	IL20RA	-2.27965	1.9628	-12.791	3.29012e-33	5.81402e-32	64.3342
ENSG00000158270.11	COLEC12	-2.26176	4.45296	-12.6389	1.51086e-32	2.59736e-31	62.6956
ENSG00000150938.8	CRIM1	-1.559	5.65973	-12.6145	1.92888e-32	3.29267e-31	62.4644
ENSG00000128165.8	ADM2	3.32434	2.71524	12.594	2.36594e-32	4.01989e-31	62.6574
ENSG00000149269.8	PAK1	1.04366	5.59619	12.4157	1.39058e-31	2.26999e-30	60.5195
ENSG00000130522.5	JUND	-1.47585	6.33208	-12.3767	2.04358e-31	3.2953e-30	60.1426
ENSG00000103569.8	AQP9	-2.04914	2.56882	-12.2173	9.80083e-31	1.50856e-29	58.6299
ENSG00000205213.12	LGR4	2.41287	4.95183	12.1972	1.19329e-30	1.82901e-29	58.5827
ENSG00000113594.8	LIFR	-1.95719	5.20724	-12.1972	1.19304e-30	1.82901e-29	58.3624
ENSG00000141506.12	PIK3R5	-1.43602	3.08633	-12.102	3.02471e-30	4.51258e-29	57.5031
ENSG00000157368.9	IL34	-1.65415	1.08654	-12.0725	4.02955e-30	5.95074e-29	57.4237
ENSG00000145675.13	PIK3R1	-1.19475	4.93547	-12.0559	4.73498e-30	6.97129e-29	56.974
ENSG00000137070.16	IL11RA	-1.12706	2.57987	-11.8758	2.70834e-29	3.82504e-28	55.4097
ENSG00000126351.11	THRA	-1.07213	4.66687	-11.8238	4.46606e-29	6.223e-28	54.7478
ENSG00000069667.14	RORA	-1.41381	3.52268	-11.8221	4.53978e-29	6.31968e-28	54.7762
ENSG00000012171.16	SEMA3B	-2.32141	3.98752	-11.7794	6.84155e-29	9.44264e-28	54.3309
ENSG00000107968.8	MAP3K8	-1.1744	3.57826	-11.6141	3.31495e-28	4.37219e-27	52.8116
ENSG00000168329.12	CX3CR1	-2.10009	1.05909	-11.5742	4.84409e-28	6.30901e-27	52.6439
ENSG00000115604.9	IL18R1	-1.5635	1.50142	-11.4728	1.26375e-27	1.59597e-26	51.6915
ENSG00000026025.12	VIM	-1.43669	8.76131	-11.4715	1.27973e-27	1.61475e-26	51.5802
ENSG00000131196.16	NFATC1	-1.18099	3.36479	-11.4429	1.67619e-27	2.1028e-26	51.2214
ENSG00000101336.11	HCK	-1.67409	4.24116	-11.4411	1.70511e-27	2.13667e-26	51.1338
ENSG00000171388.11	APLN	-1.85106	2.531	-11.3234	5.14616e-27	6.24444e-26	50.1438
ENSG00000122223.11	CD244	-1.57102	0.123515	-11.2276	1.25934e-26	1.4872e-25	49.5464
ENSG00000081041.8	CXCL2	-2.21651	4.00624	-11.123	3.32482e-26	3.81803e-25	48.1883
ENSG00000153993.12	SEMA3D	-1.99619	0.653039	-11.0721	5.3204e-26	6.04764e-25	48.0427
ENSG00000117020.15	AKT3	-1.38426	3.75615	-11.06	5.94897e-26	6.74108e-25	47.6364
ENSG00000185033.13	SEMA4B	1.38286	6.60229	10.9226	2.10213e-25	2.29282e-24	46.3593
ENSG00000107317.10	PTGDS	-2.26034	4.89888	-10.858	3.78833e-25	4.059e-24	45.7859
ENSG00000180644.6	PRF1	-1.6133	3.00084	-10.8111	5.80647e-25	6.13111e-24	45.4242
ENSG00000169439.10	SDC2	-1.432	4.77601	-10.7871	7.22322e-25	7.57761e-24	45.1263
ENSG00000011600.10	TYROBP	-1.77973	5.37871	-10.7313	1.19684e-24	1.23597e-23	44.6446
ENSG00000005844.16	ITGAL	-1.53349	4.42915	-10.6941	1.67467e-24	1.71242e-23	44.2948
ENSG00000102466.14	FGF14	-1.75335	0.673506	-10.6794	1.91337e-24	1.94829e-23	44.5186
ENSG00000107562.15	CXCL12	-1.69043	4.30042	-10.6705	2.07205e-24	2.09959e-23	44.085
ENSG00000134243.10	SORT1	-1.03292	6.42292	-10.6496	2.50168e-24	2.52063e-23	43.9286
ENSG00000118523.5	CTGF	-1.79225	6.66064	-10.6234	3.1674e-24	3.1698e-23	43.7377
ENSG00000027697.11	IFNGR1	-1.04785	6.19124	-10.5225	7.81558e-24	7.58179e-23	42.7896
ENSG00000211896.5	IGHG1	2.64671	10.3889	10.5041	9.20846e-24	8.90926e-23	42.6906
ENSG00000158869.9	FCER1G	-1.49271	4.8863	-10.3791	2.79449e-23	2.60336e-22	41.5026
ENSG00000151090.16	THRB	-1.59737	2.34011	-10.3634	3.21122e-23	2.98015e-22	41.5286
ENSG00000161921.13	CXCL16	-1.22809	6.39375	-10.3544	3.4783e-23	3.2239e-22	41.3251
ENSG00000115598.8	IL1RL2	2.0702	0.527146	10.3058	5.33714e-23	4.90619e-22	41.4026
ENSG00000126264.8	HCST	-1.34452	1.64575	-10.2378	9.69901e-23	8.72851e-22	40.5508
ENSG00000142871.14	CYR61	-1.75799	6.59588	-10.2345	9.98458e-23	8.97995e-22	40.3126
ENSG00000110651.10	CD81	-1.00823	8.3296	-10.1874	1.50775e-22	1.33543e-21	39.9642
ENSG00000092969.10	TGFB2	-1.6979	2.66113	-9.91747	1.55892e-21	1.29563e-20	37.6313
ENSG00000089685.13	BIRC5	3.33768	3.764	9.91055	1.6542e-21	1.37246e-20	37.926
ENSG00000133661.14	SFTPD	-3.88253	5.76891	-9.87237	2.2937e-21	1.89013e-20	37.2614
ENSG00000135114.11	OASL	-1.56667	2.72288	-9.85614	2.63481e-21	2.159e-20	37.1178
ENSG00000146858.7	ZC3HAV1L	1.40808	1.44017	9.83234	3.22782e-21	2.62572e-20	37.3203
ENSG00000152256.12	PDK1	1.46798	4.02661	9.72026	8.35913e-21	6.57931e-20	36.13
ENSG00000100368.12	CSF2RB	-1.30518	3.82165	-9.70815	9.26055e-21	7.24183e-20	35.7848
ENSG00000105894.10	PTN	-1.78861	1.72789	-9.70477	9.52895e-21	7.43574e-20	35.9526
ENSG00000137274.11	BPHL	1.12348	3.45747	9.68771	1.10043e-20	8.55493e-20	35.8938
ENSG00000263528.6	IKBKE	1.08479	3.46649	9.67487	1.22632e-20	9.50318e-20	35.7794
ENSG00000211893.3	IGHG2	2.456	7.51061	9.61987	1.94758e-20	1.48787e-19	35.032
ENSG00000163734.4	CXCL3	-1.7332	1.44763	-9.60604	2.18729e-20	1.66662e-19	35.1819
ENSG00000203747.8	FCGR3A	-1.66708	5.77157	-9.60512	2.20408e-20	1.67853e-19	34.9243
ENSG00000134539.15	KLRD1	-1.5372	1.25037	-9.59989	2.30283e-20	1.75008e-19	35.1731
ENSG00000227191.5	TRGC2	-1.63102	0.130982	-9.40247	1.19035e-19	8.6361e-19	33.6654
ENSG00000134817.10	APLNR	-1.37409	2.82199	-9.4008	1.20686e-19	8.74284e-19	33.3366
ENSG00000072274.11	TFRC	-1.34379	6.4059	-9.38561	1.368e-19	9.8807e-19	33.1339
ENSG00000123358.18	NR4A1	-2.11091	5.6246	-9.34326	1.93884e-19	1.37715e-18	32.7846
ENSG00000164749.10	HNF4G	3.14851	1.36368	9.29749	2.82278e-19	1.97323e-18	32.9539
ENSG00000172349.15	IL16	-1.17409	3.69466	-9.24831	4.22018e-19	2.91094e-18	32.0229
ENSG00000142273.9	CBLC	2.77012	2.91011	9.21414	5.57536e-19	3.82396e-18	32.2165
ENSG00000165168.7	CYBB	-1.70078	5.859	-9.17577	7.61546e-19	5.15762e-18	31.4248
ENSG00000140285.8	FGF7	-1.40506	2.54118	-9.13031	1.10061e-18	7.38187e-18	31.189
ENSG00000211592.5	IGKC	2.16647	9.91834	9.11729	1.22268e-18	8.17422e-18	31.0073
ENSG00000019991.14	HGF	-1.36982	2.71544	-9.09363	1.47994e-18	9.82647e-18	30.877
ENSG00000119535.16	CSF3R	-1.80986	4.6609	-9.08289	1.61377e-18	1.06955e-17	30.6501
ENSG00000151623.13	NR3C2	-1.46338	3.10674	-9.08256	1.61807e-18	1.07191e-17	30.7287
ENSG00000174600.12	CMKLR1	-1.26953	3.4889	-9.0492	2.11597e-18	1.38974e-17	30.4392
ENSG00000125538.10	IL1B	-1.48155	1.92716	-8.99345	3.30805e-18	2.15038e-17	30.18
ENSG00000153162.8	BMP6	-1.85839	1.78935	-8.91904	5.98687e-18	3.83017e-17	29.577
ENSG00000093072.14	CECR1	-1.26121	5.70471	-8.91646	6.11117e-18	3.90798e-17	29.3447
ENSG00000163131.9	CTSS	-1.12722	7.30494	-8.91516	6.17429e-18	3.94661e-17	29.4057
ENSG00000177606.6	JUN	-1.15062	6.94148	-8.82498	1.26071e-17	7.86514e-17	28.6821
ENSG00000169403.10	PTAFR	-1.31076	4.26815	-8.79005	1.65986e-17	1.02936e-16	28.3525
ENSG00000211897.6	IGHG3	2.25257	7.68013	8.70834	3.14853e-17	1.91663e-16	27.7192
ENSG00000196664.4	TLR7	-1.31102	1.81619	-8.69585	3.47096e-17	2.10411e-16	27.893
ENSG00000116833.12	NR5A2	-1.16917	1.0778	-8.68482	3.78256e-17	2.28634e-16	27.9243
ENSG00000152207.6	CYSLTR2	-1.16562	0.250759	-8.6102	6.75331e-17	4.00387e-16	27.4419
ENSG00000185303.14	SFTPA2	-4.83434	9.28166	-8.56356	9.68352e-17	5.67868e-16	26.9406
ENSG00000204252.11	HLA-DOA	-1.55412	5.08151	-8.5624	9.77054e-17	5.7251e-16	26.5973
ENSG00000162444.11	RBP7	-1.26594	0.361422	-8.49685	1.61717e-16	9.32579e-16	26.5635
ENSG00000100906.9	NFKBIA	-1.00608	7.10036	-8.49387	1.65454e-16	9.53375e-16	26.1417
ENSG00000122852.13	SFTPA1	-5.07296	8.85791	-8.48046	1.83348e-16	1.05185e-15	26.3022
ENSG00000211892.3	IGHG4	3.26325	6.08422	8.46899	2.00169e-16	1.1457e-15	26.107
ENSG00000170345.8	FOS	-1.72437	7.23867	-8.43609	2.5734e-16	1.4586e-15	25.7485
ENSG00000143546.8	S100A8	-1.81158	3.16048	-8.40353	3.29726e-16	1.85587e-15	25.4499
ENSG00000123384.12	LRP1	-1.08448	7.80927	-8.35227	4.86383e-16	2.70314e-15	25.1226
ENSG00000151617.14	EDNRA	-1.1249	3.90244	-8.30123	7.15024e-16	3.90821e-15	24.6655
ENSG00000010610.8	CD4	-1.13553	5.97675	-8.28686	7.96705e-16	4.34163e-15	24.5421
ENSG00000169083.14	AR	-1.4991	1.88318	-8.21987	1.31658e-15	7.0171e-15	24.2799
ENSG00000160712.11	IL6R	-1.06685	5.05062	-8.2054	1.46686e-15	7.7867e-15	23.9174
ENSG00000112175.7	BMP5	-1.77933	2.57153	-8.18262	1.73839e-15	9.17461e-15	23.8788
ENSG00000184557.4	SOCS3	-1.22603	6.44245	-8.07718	3.79807e-15	1.93844e-14	23.0269
ENSG00000114013.14	CD86	-1.02283	3.44923	-7.96596	8.58824e-15	4.27814e-14	22.2628
ENSG00000163823.3	CCR1	-1.08994	3.43004	-7.9562	9.22193e-15	4.57982e-14	22.1891
ENSG00000170381.11	SEMA3E	-2.02494	1.57716	-7.90928	1.29724e-14	6.37497e-14	22.0134
ENSG00000090382.5	LYZ	-1.90827	7.66844	-7.8834	1.56484e-14	7.6436e-14	21.7331
ENSG00000143320.7	CRABP2	4.44521	4.97298	7.86617	1.77241e-14	8.643e-14	21.9619
ENSG00000204287.12	HLA-DRA	-1.42857	9.61716	-7.85807	1.87919e-14	9.14537e-14	21.6394
ENSG00000231389.6	HLA-DPA1	-1.45497	8.10514	-7.83391	2.23694e-14	1.07962e-13	21.3844
ENSG00000124107.5	SLPI	-2.46225	6.7784	-7.79374	2.98572e-14	1.42495e-13	21.0713
ENSG00000215788.8	TNFRSF25	1.76516	2.64077	7.77348	3.45207e-14	1.64106e-13	21.305
ENSG00000096996.14	IL12RB1	-1.02703	1.81313	-7.7707	3.5214e-14	1.67292e-13	21.1074
ENSG00000173198.5	CYSLTR1	-1.17799	1.91174	-7.66658	7.38996e-14	3.41279e-13	20.3484
ENSG00000175745.10	NR2F1	-1.02343	4.07328	-7.65368	8.09658e-14	3.72494e-13	19.998
ENSG00000223865.9	HLA-DPB1	-1.33865	7.80483	-7.57803	1.37954e-13	6.25e-13	19.5712
ENSG00000186891.12	TNFRSF18	2.07273	1.48716	7.54076	1.79095e-13	8.05622e-13	19.8164
ENSG00000211677.2	IGLC2	1.91884	6.80076	7.53634	1.84718e-13	8.29379e-13	19.1773
ENSG00000196126.9	HLA-DRB1	-1.44377	8.75191	-7.51795	2.10011e-13	9.37453e-13	19.2181
ENSG00000122861.14	PLAU	1.76373	5.81562	7.51631	2.12424e-13	9.47063e-13	19.1053
ENSG00000118503.13	TNFAIP3	-1.02064	5.08915	-7.49047	2.54293e-13	1.12546e-12	18.8396
ENSG00000166501.11	PRKCB	-1.05525	3.19426	-7.46635	3.00658e-13	1.32262e-12	18.7934
ENSG00000166923.9	GREM1	4.20417	3.64134	7.46276	3.08245e-13	1.35436e-12	19.2653
ENSG00000169750.7	RAC3	1.80971	2.48763	7.4467	3.4451e-13	1.50643e-12	19.0655
ENSG00000262406.2	MMP12	3.92822	2.59203	7.40962	4.45083e-13	1.9294e-12	18.9329
ENSG00000081237.17	PTPRC	-1.21256	5.45636	-7.409	4.46984e-13	1.93706e-12	18.2927
ENSG00000198502.5	HLA-DRB5	-1.73553	7.06772	-7.3897	5.105e-13	2.20445e-12	18.2603
ENSG00000150281.6	CTF1	-1.00354	2.31741	-7.30398	9.18056e-13	3.87697e-12	17.8266
ENSG00000185507.18	IRF7	1.02289	4.72617	7.24805	1.34242e-12	5.60248e-12	17.3456
ENSG00000197461.12	PDGFA	-1.00379	4.05049	-7.23593	1.45721e-12	6.06242e-12	17.1589
ENSG00000187908.14	DMBT1	-3.08386	4.77822	-7.23443	1.47211e-12	6.11917e-12	17.1635
ENSG00000171860.4	C3AR1	-1.04238	3.61295	-7.22354	1.58455e-12	6.56403e-12	17.1113
ENSG00000241351.2	IGKV3-11	2.05815	6.01811	7.17939	2.13353e-12	8.72896e-12	16.8419
ENSG00000150630.3	VEGFC	-1.03931	2.12254	-7.14249	2.73268e-12	1.10837e-11	16.7902
ENSG00000164342.11	TLR3	-1.01655	3.15989	-7.10601	3.48661e-12	1.40167e-11	16.3947
ENSG00000006210.6	CX3CL1	-1.57576	5.32501	-7.09703	3.70167e-12	1.48485e-11	16.2226
ENSG00000108691.8	CCL2	-1.16977	4.50509	-7.08649	3.97056e-12	1.5879e-11	16.1462
ENSG00000156234.7	CXCL13	3.51414	2.87375	7.05171	5.00185e-12	1.9856e-11	16.5498
ENSG00000211598.2	IGKV4-1	2.26265	5.99042	7.03768	5.4886e-12	2.17055e-11	15.9401
ENSG00000198753.10	PLXNB3	2.73709	2.6646	7.00992	6.59286e-12	2.58966e-11	16.2388
ENSG00000128052.8	KDR	-1.13931	5.02734	-6.96337	8.95369e-12	3.47944e-11	15.3419
ENSG00000076356.6	PLXNA2	-1.09281	5.24219	-6.95522	9.44536e-12	3.66074e-11	15.2905
ENSG00000258839.2	MC1R	1.08718	1.49559	6.89108	1.43562e-11	5.46083e-11	15.4612
ENSG00000183486.11	MX2	1.14205	4.85932	6.87173	1.62783e-11	6.15656e-11	14.8935
ENSG00000096088.15	PGC	-3.95027	4.60632	-6.86739	1.67435e-11	6.32431e-11	14.809
ENSG00000100985.7	MMP9	2.07463	4.65527	6.77313	3.07467e-11	1.13919e-10	14.4227
ENSG00000239951.1	IGKV3-20	2.00104	5.95832	6.74694	3.63605e-11	1.34105e-10	14.0623
ENSG00000161055.3	SCGB3A1	-2.98043	4.46388	-6.73852	3.83702e-11	1.41066e-10	13.9514
ENSG00000119681.10	LTBP2	-1.06163	6.91133	-6.73745	3.86319e-11	1.41978e-10	13.9747
ENSG00000196735.10	HLA-DQA1	-1.3282	7.0506	-6.66295	6.20259e-11	2.25058e-10	13.5305
ENSG00000019582.13	CD74	-1.16217	10.9396	-6.6596	6.33567e-11	2.29715e-10	13.725
ENSG00000105851.9	PIK3CG	-1.01278	2.15998	-6.63817	7.254e-11	2.61126e-10	13.5751
ENSG00000163735.6	CXCL5	-1.87992	1.76666	-6.62412	7.92539e-11	2.83612e-10	13.441
ENSG00000091583.9	APOH	-2.09321	0.126841	-6.62323	7.96989e-11	2.85064e-10	13.6493
ENSG00000163600.11	ICOS	-1.11506	0.521889	-6.62269	7.99713e-11	2.85968e-10	13.6969
ENSG00000177455.10	CD19	1.85216	0.483508	6.53639	1.37285e-10	4.82035e-10	13.3546
ENSG00000127863.14	TNFRSF19	-1.0871	3.93351	-6.50977	1.61991e-10	5.65107e-10	12.5451
ENSG00000211679.2	IGLC3	1.82523	6.08166	6.39418	3.30217e-10	1.12396e-09	11.8755
ENSG00000138449.9	SLC40A1	-1.0301	6.67242	-6.35157	4.28229e-10	1.44439e-09	11.6062
ENSG00000211949.3	IGHV3-23	2.01312	5.13947	6.32052	5.17027e-10	1.72908e-09	11.5768
ENSG00000243466.1	IGKV1-5	2.00018	5.64707	6.26582	7.19327e-10	2.37025e-09	11.1806
ENSG00000159958.4	TNFRSF13C	1.66307	0.901919	6.23576	8.61559e-10	2.82231e-09	11.5532
ENSG00000090339.7	ICAM1	-1.11052	7.32902	-6.17066	1.27032e-09	4.09318e-09	10.5847
ENSG00000198286.8	CARD11	1.47988	3.72926	6.10353	1.88906e-09	5.97192e-09	10.4588
ENSG00000211899.6	IGHM	1.70125	7.75131	6.04506	2.66123e-09	8.31193e-09	9.78193
ENSG00000122133.15	PAEP	4.1667	0.506344	6.03749	2.78141e-09	8.67242e-09	10.4295
ENSG00000137077.6	CCL21	-1.30279	4.18769	-6.02444	3.00111e-09	9.33122e-09	9.66925
ENSG00000080293.8	SCTR	-1.75973	2.27015	-6.02283	3.02933e-09	9.41317e-09	9.81989
ENSG00000158481.11	CD1C	-1.26609	1.04738	-5.99843	3.49077e-09	1.07849e-08	9.92738
ENSG00000211895.4	IGHA1	1.49065	9.85413	5.99437	3.57379e-09	1.1025e-08	9.60518
ENSG00000153234.12	NR4A2	-1.12733	3.81723	-5.98342	3.80799e-09	1.1693e-08	9.46907
ENSG00000104213.11	PDGFRL	1.17466	2.87027	5.93551	5.02005e-09	1.51906e-08	9.59818
ENSG00000119630.12	PGF	1.1157	2.32549	5.93139	5.14024e-09	1.55252e-08	9.63851
ENSG00000186868.14	MAPT	-1.13448	0.574467	-5.93005	5.18002e-09	1.56421e-08	9.62134
ENSG00000179344.15	HLA-DQB1	-1.21612	7.25925	-5.86286	7.60639e-09	2.24887e-08	8.84162
ENSG00000117322.15	CR2	2.33489	1.35772	5.86212	7.6381e-09	2.25778e-08	9.43546
ENSG00000211653.2	IGLV1-40	1.96405	5.0632	5.81585	9.93e-09	2.90751e-08	8.70457
ENSG00000012124.13	CD22	-1.06047	2.01586	-5.76655	1.31078e-08	3.79524e-08	8.52369
ENSG00000211890.3	IGHA2	1.61445	6.36451	5.75597	1.39085e-08	4.01431e-08	8.19041
ENSG00000232216.1	IGHV3-43	2.16721	0.87739	5.7092	1.80591e-08	5.15302e-08	8.61204
ENSG00000049540.15	ELN	-1.20789	5.48283	-5.6758	2.17385e-08	6.15945e-08	7.73444
ENSG00000211662.2	IGLV3-21	2.1325	5.198	5.64821	2.53181e-08	7.13345e-08	7.80029
ENSG00000244437.1	IGKV3-15	2.1874	4.0474	5.60279	3.24976e-08	9.04947e-08	7.73592
ENSG00000048462.9	TNFRSF17	1.57307	0.265675	5.57143	3.85705e-08	1.06651e-07	7.88491
ENSG00000211666.2	IGLV2-14	1.84432	5.11313	5.48148	6.2773e-08	1.70244e-07	6.89128
ENSG00000211952.3	IGHV4-28	1.84018	0.929546	5.47462	6.51302e-08	1.76374e-07	7.36457
ENSG00000275385.1	CCL18	-1.3307	5.28638	-5.45735	7.14494e-08	1.92876e-07	6.57681
ENSG00000211966.2	IGHV5-51	2.0685	4.66575	5.42972	8.28243e-08	2.22305e-07	6.71994
ENSG00000134460.14	IL2RA	1.22596	2.0652	5.40708	9.34309e-08	2.49349e-07	6.86764
ENSG00000211968.3	IGHV1-58	1.9821	0.225068	5.39336	1.00492e-07	2.67459e-07	6.96223
ENSG00000211972.2	IGHV3-66	1.91582	0.612215	5.36685	1.15632e-07	3.05798e-07	6.82094
ENSG00000101443.16	WFDC2	1.17349	7.06801	5.35099	1.25719e-07	3.31088e-07	6.02714
ENSG00000240671.2	IGKV1-8	1.97814	0.789489	5.3471	1.28322e-07	3.37579e-07	6.71713
ENSG00000211956.2	IGHV4-34	2.18584	3.50655	5.30159	1.6293e-07	4.24026e-07	6.24912
ENSG00000144730.15	IL17RD	1.04087	1.72116	5.28942	1.73613e-07	4.5046e-07	6.29602
ENSG00000211660.3	IGLV2-23	1.81044	4.9702	5.27143	1.90678e-07	4.92706e-07	5.8299
ENSG00000068078.16	FGFR3	-1.23999	3.59578	-5.23917	2.25416e-07	5.7807e-07	5.51517
ENSG00000211938.2	IGHV3-7	1.62085	-0.0101838	5.21717	2.52541e-07	6.44792e-07	6.07647
ENSG00000211945.2	IGHV1-18	2.0199	4.43157	5.17779	3.09203e-07	7.84373e-07	5.47554
ENSG00000211663.2	IGLV3-19	2.01549	4.64978	5.13915	3.76659e-07	9.45445e-07	5.25299
ENSG00000105369.8	CD79A	1.69502	3.22888	5.13516	3.84382e-07	9.64165e-07	5.40176
ENSG00000196754.9	S100A2	1.9296	2.82238	5.11326	4.296e-07	1.07168e-06	5.37695
ENSG00000211962.2	IGHV1-46	2.10595	3.47229	5.1125	4.3126e-07	1.07545e-06	5.30736
ENSG00000115523.15	GNLY	-1.06545	2.48031	-5.09998	4.59496e-07	1.14352e-06	4.99375
ENSG00000211625.2	IGKV3D-20	1.85566	1.3435	5.05749	5.69232e-07	1.40651e-06	5.2587
ENSG00000211670.2	IGLV3-9	2.25887	1.75354	5.02371	6.74128e-07	1.65419e-06	5.09129
ENSG00000211973.2	IGHV1-69	2.29865	1.47845	5.01716	6.96544e-07	1.70517e-06	5.07335
ENSG00000152785.6	BMP3	-1.33718	2.98485	-5.0124	7.13255e-07	1.74403e-06	4.46146
ENSG00000211959.2	IGHV4-39	2.01974	4.37613	5.00786	7.29598e-07	1.7819e-06	4.66004
ENSG00000211950.2	IGHV1-24	2.42503	2.89038	5.00453	7.41776e-07	1.81073e-06	4.89552
ENSG00000211964.3	IGHV3-48	1.9221	1.71321	5.00225	7.50261e-07	1.83087e-06	4.96885
ENSG00000211937.3	IGHV2-5	1.92024	1.03975	4.98892	8.01629e-07	1.94769e-06	4.94474
ENSG00000211943.2	IGHV3-15	1.88488	3.96443	4.97115	8.75463e-07	2.12036e-06	4.52851
ENSG00000211955.2	IGHV3-33	2.10641	2.96157	4.96146	9.18413e-07	2.22032e-06	4.6457
ENSG00000211644.2	IGLV1-51	1.78397	4.59164	4.95883	9.30435e-07	2.24827e-06	4.36049
ENSG00000211947.2	IGHV3-21	1.9477	3.78864	4.946	9.91209e-07	2.3868e-06	4.43956
ENSG00000188257.9	PLA2G2A	-1.41628	0.135183	-4.94249	1.00852e-06	2.42648e-06	4.54952
ENSG00000211951.2	IGHV2-26	2.04188	1.36111	4.93793	1.03138e-06	2.47861e-06	4.69463
ENSG00000049249.7	TNFRSF9	1.15974	1.52642	4.92513	1.09839e-06	2.63011e-06	4.55187
ENSG00000137558.6	PI15	1.4755	0.986152	4.92417	1.10359e-06	2.64168e-06	4.62735
ENSG00000211967.3	IGHV3-53	1.83703	1.8365	4.92224	1.11408e-06	2.66504e-06	4.57021
ENSG00000211648.2	IGLV1-47	1.85196	3.99581	4.89541	1.27046e-06	3.01634e-06	4.1564
ENSG00000211673.2	IGLV3-1	1.95219	3.75753	4.89421	1.27792e-06	3.03354e-06	4.20106
ENSG00000211970.3	IGHV4-61	1.72938	0.531001	4.88084	1.36408e-06	3.2244e-06	4.44728
ENSG00000087494.14	PTHLH	1.50432	0.521275	4.84662	1.61075e-06	3.78048e-06	4.28446
ENSG00000148346.10	LCN2	1.76363	5.30996	4.83665	1.69036e-06	3.9616e-06	3.67594
ENSG00000270550.1	IGHV3-30	1.81628	3.79681	4.82708	1.77035e-06	4.13573e-06	3.86471
ENSG00000211611.2	IGKV6-21	1.84748	0.119965	4.80122	2.00514e-06	4.65956e-06	4.08613
ENSG00000127129.8	EDN2	1.67095	0.470946	4.78651	2.15176e-06	4.98437e-06	4.01064
ENSG00000211640.3	IGLV6-57	2.03215	3.82633	4.7659	2.37471e-06	5.4695e-06	3.61072
ENSG00000138798.10	EGF	1.50766	1.62301	4.76365	2.40038e-06	5.52339e-06	3.82354
ENSG00000224373.3	IGHV4-59	1.8338	3.89161	4.69741	3.28671e-06	7.46029e-06	3.26081
ENSG00000241755.1	IGKV1-9	1.89012	3.30532	4.67368	3.67493e-06	8.29238e-06	3.24619
ENSG00000211651.3	IGLV1-44	1.657	4.46914	4.65295	4.05001e-06	9.09364e-06	2.94499
ENSG00000211941.3	IGHV3-11	1.86133	3.51281	4.65209	4.06631e-06	9.12881e-06	3.11138
ENSG00000211637.2	IGLV4-69	1.95946	3.00031	4.57927	5.70329e-06	1.25789e-05	2.87164
ENSG00000211659.2	IGLV3-25	1.71164	4.41386	4.55024	6.51855e-06	1.42775e-05	2.50423
ENSG00000240382.3	IGKV1-17	1.82079	2.70252	4.53354	7.03707e-06	1.5367e-05	2.69735
ENSG00000239855.1	IGKV1-6	1.6974	2.45003	4.46825	9.46954e-06	2.03762e-05	2.436
ENSG00000211934.3	IGHV1-2	1.93889	3.17186	4.44806	1.03724e-05	2.22009e-05	2.27768
ENSG00000243264.2	IGKV2D-29	1.82286	1.00062	4.43973	1.07684e-05	2.29809e-05	2.46052
ENSG00000240864.3	IGKV1-16	1.78775	2.78196	4.38146	1.39717e-05	2.94843e-05	2.02761
ENSG00000211976.2	IGHV3-73	1.98062	2.05191	4.36579	1.49776e-05	3.14838e-05	2.07191
ENSG00000211668.2	IGLV2-11	1.63529	4.01828	4.35133	1.59672e-05	3.35109e-05	1.70012
ENSG00000211965.3	IGHV3-49	1.77749	2.86477	4.32728	1.7753e-05	3.70612e-05	1.78792
ENSG00000224650.2	IGHV3-74	1.57668	3.39917	4.3171	1.85643e-05	3.86717e-05	1.64523
ENSG00000274576.2	IGHV2-70	1.79611	1.22701	4.30066	1.99512e-05	4.13536e-05	1.86243
ENSG00000163993.6	S100P	2.88955	4.39717	4.29709	2.0265e-05	4.19743e-05	1.58748
ENSG00000138696.9	BMPR1B	-1.01736	1.21057	-4.29111	2.08013e-05	4.30239e-05	1.55391
ENSG00000211664.2	IGLV2-18	1.509	0.421929	4.26534	2.32715e-05	4.7861e-05	1.74115
ENSG00000145824.11	CXCL14	2.324	3.91627	4.23498	2.65421e-05	5.42427e-05	1.32686
ENSG00000211650.2	IGLV5-45	1.58205	0.854045	4.2019	3.06015e-05	6.20684e-05	1.46806
ENSG00000211639.2	IGLV4-60	1.73869	-0.0571321	4.20065	3.0766e-05	6.23932e-05	1.48686
ENSG00000145113.20	MUC4	1.6209	4.95894	4.1956	3.14385e-05	6.36684e-05	0.909002
ENSG00000211942.3	IGHV3-13	1.62203	0.823518	4.17352	3.45496e-05	6.97072e-05	1.35476
ENSG00000278196.1	IGLV2-8	1.62711	3.07535	4.16985	3.50943e-05	7.07277e-05	1.09288
ENSG00000211649.3	IGLV7-46	1.55993	1.57884	4.15463	3.74414e-05	7.52393e-05	1.21469
ENSG00000211652.2	IGLV7-43	1.54326	1.36542	4.12469	4.25025e-05	8.49175e-05	1.11984
ENSG00000073756.10	PTGS2	-1.12489	4.8781	-4.09648	4.78614e-05	9.50116e-05	0.315672
ENSG00000243238.1	IGKV2-30	1.33669	-0.0189728	4.05866	5.60597e-05	0.000110548	0.917885
ENSG00000211669.2	IGLV3-10	1.91175	2.99147	4.05748	5.63342e-05	0.000111074	0.696084
ENSG00000211655.3	IGLV1-36	1.57759	0.697569	4.05377	5.72124e-05	0.000112668	0.881871
ENSG00000231475.3	IGHV4-31	1.66405	2.17145	4.0416	6.01792e-05	0.000118143	0.710338
ENSG00000158488.14	CD1E	-1.01626	0.305843	-4.0394	6.07312e-05	0.000119195	0.660703
ENSG00000244575.3	IGKV1-27	1.50912	2.53041	4.01178	6.80787e-05	0.000132988	0.527954
ENSG00000241294.1	IGKV2-24	1.45704	1.93937	3.95354	8.64237e-05	0.000166744	0.371413
ENSG00000211974.3	IGHV2-70	1.60837	-0.113984	3.89633	0.000108941	0.00020782	0.294111
ENSG00000225698.3	IGHV3-72	1.28894	1.07101	3.85406	0.000129029	0.000244316	0.0818845
ENSG00000223350.2	IGLV9-49	1.52668	0.349839	3.78236	0.000171313	0.000319725	-0.139953
ENSG00000211685.3	IGLC7	1.53548	0.925129	3.72811	0.000211658	0.000391012	-0.359959
ENSG00000140279.11	DUOX2	-1.03804	1.21838	-3.71251	0.000224825	0.000414074	-0.703571
ENSG00000167244.16	IGF2	-1.00854	3.53823	-3.53309	0.000443132	0.000789001	-1.69644
ENSG00000167772.10	ANGPTL4	1.14538	3.87576	3.5279	0.000451723	0.000803412	-1.49062
ENSG00000211658.2	IGLV3-27	1.45849	1.05679	3.4878	0.000523571	0.000924535	-1.21481
ENSG00000135744.7	AGT	1.23894	2.19311	3.39409	0.000735153	0.00127375	-1.68284
ENSG00000006016.9	CRLF1	1.77119	3.48648	3.3428	0.000882325	0.00151094	-1.97312
ENSG00000099937.9	SERPIND1	-1.1701	0.628522	-3.26087	0.00117527	0.00198274	-2.17273
ENSG00000211638.2	IGLV8-61	1.3879	2.29483	3.19317	0.00148275	0.00247566	-2.33913
ENSG00000172724.10	CCL19	1.06237	2.72593	3.12389	0.00187302	0.00308868	-2.64335
ENSG00000115009.10	CCL20	1.11645	2.85978	2.98666	0.00293845	0.00472991	-3.0739
ENSG00000134339.7	SAA2	1.189	0.0613805	2.97231	0.00307722	0.00493691	-2.80891
ENSG00000211642.2	IGLV10-54	1.2403	0.404573	2.93594	0.003456	0.00551182	-2.92548
