# Supplementary material for: IRGS: an immune-related gene classifier for lung adenocarcinoma prognosis
Source: J Transl Med. 2020 Feb 4;18:55. doi: 10.1186/s12967-020-02233-y (PMC7001261; doi:10.1186/s12967-020-02233-y)
Supplement: Supplementary file 4 — Additional file 4: Table S3. Univariate and multivariate analyses of candidate genes for IRGS model development. [file 12967_2020_2233_MOESM4_ESM.xlsx]

## Sheet: Multivariated Analysis
Univariate survival analysis of the 18 genes selected by lasso
	Coef	HR	Lower 95%	Upper 95%	P
ENSG00000100311.15	0.205755	1.22845	1.06459	1.41753	0.00484931
ENSG00000105369.8	-0.121902	0.885235	0.818549	0.957354	0.0022837
ENSG00000107968.8	-0.280953	0.755064	0.629606	0.90552	0.0024418
ENSG00000112175.7	-0.151423	0.859484	0.808223	0.913996	1.39e-06
ENSG00000113594.8	-0.239121	0.787319	0.698309	0.887676	9.37e-05
ENSG00000115009.10	0.100799	1.10605	1.03722	1.17946	0.00210835
ENSG00000128165.8	-0.0966887	0.907839	0.807379	1.0208	0.106108
ENSG00000148082.8	-0.145008	0.865015	0.790191	0.946925	0.00168142
ENSG00000150281.6	-0.152158	0.858852	0.764621	0.964697	0.0102851
ENSG00000150630.3	0.261932	1.29944	1.16466	1.44982	2.76e-06
ENSG00000158481.11	-0.133398	0.875117	0.811575	0.943633	0.000523399
ENSG00000164687.9	0.107014	1.11295	0.996751	1.24269	0.0571544
ENSG00000164749.10	0.078102	1.08123	0.997513	1.17198	0.0575125
ENSG00000167772.10	0.150558	1.16248	1.07689	1.25488	0.0001141
ENSG00000177455.10	-0.137553	0.871488	0.804727	0.943787	0.000717665
ENSG00000196735.10	-0.141994	0.867626	0.78993	0.952965	0.00301257
ENSG00000205213.12	0.206683	1.22959	1.07138	1.41117	0.00327037
ENSG00000223350.2	-0.0742549	0.928435	0.879311	0.980303	0.00742361
Multivariate survival analysis of the 4 genes in IMAGE model
	Coef	HR	Lower 95%	Upper 95%	P
ENSG00000107968.8	-0.434296	0.647721	0.532437	0.787965	1.40547e-05	MAP3K8
ENSG00000150630.3	0.231231	1.26015	1.12799	1.4078	4.30467e-05	VEGFC
ENSG00000115009.10	0.126647	1.13502	1.05775	1.21793	0.000430272	CCL20
ENSG00000167772.10	0.121578	1.12928	1.04285	1.22286	0.00276297	ANGPTL4
