# Supplementary material for: IRGS: an immune-related gene classifier for lung adenocarcinoma prognosis
Source: J Transl Med. 2020 Feb 4;18:55. doi: 10.1186/s12967-020-02233-y (PMC7001261; doi:10.1186/s12967-020-02233-y)
Supplement: Supplementary file 8 — Additional file 8: Table S5. Significantly enriched immune pathways of gene in the IRGS model. [file 12967_2020_2233_MOESM8_ESM.xlsx]

## Sheet: CCL20
UP
NAME	GS<br> follow link to MSigDB	GS DETAILS	SIZE	ES	NES	NOM p-val	FDR q-val	FWER p-val	RANK AT MAX	LEADING EDGE
GO_REGULATION_OF_IMMUNOGLOBULIN_PRODUCTION	GO_REGULATION_OF_IMMUNOGLOBULIN_PRODUCTION	Details ...	46	0.601783	2.02685	0	0.0471554	0.207	3249	tags=43%, list=16%, signal=52%
GO_POSITIVE_REGULATION_OF_IMMUNOGLOBULIN_PRODUCTION	GO_POSITIVE_REGULATION_OF_IMMUNOGLOBULIN_PRODUCTION	Details ...	30	0.636296	1.92802	0	0.0572275	0.539	2835	tags=43%, list=14%, signal=50%
GO_POSITIVE_REGULATION_OF_INNATE_IMMUNE_RESPONSE	GO_POSITIVE_REGULATION_OF_INNATE_IMMUNE_RESPONSE		244	0.487463	1.88821	0	0.0625132	0.69	3236	tags=42%, list=16%, signal=50%
GO_REGULATION_OF_T_HELPER_1_TYPE_IMMUNE_RESPONSE	GO_REGULATION_OF_T_HELPER_1_TYPE_IMMUNE_RESPONSE		22	0.724894	1.8768	0	0.0592611	0.716	3091	tags=59%, list=15%, signal=70%
GO_ACTIVATION_OF_INNATE_IMMUNE_RESPONSE	GO_ACTIVATION_OF_INNATE_IMMUNE_RESPONSE		202	0.489505	1.88543	0.00191571	0.0591908	0.697	3236	tags=43%, list=16%, signal=50%
GO_POSITIVE_REGULATION_OF_B_CELL_MEDIATED_IMMUNITY	GO_POSITIVE_REGULATION_OF_B_CELL_MEDIATED_IMMUNITY		26	0.61519	1.79447	0.00410678	0.0698019	0.922	3665	tags=50%, list=18%, signal=61%
GO_POSITIVE_REGULATION_OF_IMMUNOGLOBULIN_MEDIATED_IMMUNE_RESPONSE	GO_POSITIVE_REGULATION_OF_IMMUNOGLOBULIN_MEDIATED_IMMUNE_RESPONSE		26	0.61519	1.79447	0.00410678	0.0692887	0.922	3665	tags=50%, list=18%, signal=61%

## Sheet: MAP3K8
up
NAME	GS<br> follow link to MSigDB	GS DETAILS	SIZE	ES	NES	NOM p-val	FDR q-val	FWER p-val	RANK AT MAX	LEADING EDGE
GO_T_CELL_ACTIVATION_INVOLVED_IN_IMMUNE_RESPONSE	GO_T_CELL_ACTIVATION_INVOLVED_IN_IMMUNE_RESPONSE	Details ...	60	0.582458	2.04821	0	0.179834	0.165	3071	tags=40%, list=15%, signal=47%
GO_NEGATIVE_REGULATION_OF_ADAPTIVE_IMMUNE_RESPONSE	GO_NEGATIVE_REGULATION_OF_ADAPTIVE_IMMUNE_RESPONSE	Details ...	37	0.63068	1.96926	0	0.197745	0.39	4079	tags=59%, list=20%, signal=74%
GO_NEGATIVE_REGULATION_OF_CYTOKINE_PRODUCTION_INVOLVED_IN_IMMUNE_RESPONSE	GO_NEGATIVE_REGULATION_OF_CYTOKINE_PRODUCTION_INVOLVED_IN_IMMUNE_RESPONSE	Details ...	22	0.688885	1.90054	0	0.197422	0.658	1666	tags=45%, list=8%, signal=49%
GO_HUMORAL_IMMUNE_RESPONSE	GO_HUMORAL_IMMUNE_RESPONSE	Details ...	149	0.482383	1.86636	0	0.159396	0.751	6224	tags=56%, list=30%, signal=79%
GO_T_CELL_DIFFERENTIATION_INVOLVED_IN_IMMUNE_RESPONSE	GO_T_CELL_DIFFERENTIATION_INVOLVED_IN_IMMUNE_RESPONSE	Details ...	29	0.684346	2.03631	0.00199601	0.146767	0.189	1314	tags=45%, list=6%, signal=48%
GO_REGULATION_OF_CYTOKINE_PRODUCTION_INVOLVED_IN_IMMUNE_RESPONSE	GO_REGULATION_OF_CYTOKINE_PRODUCTION_INVOLVED_IN_IMMUNE_RESPONSE	Details ...	57	0.547824	1.82806	0.00414938	0.185524	0.855	1666	tags=33%, list=8%, signal=36%

## Sheet: VEGFC
up
NAME	GS<br> follow link to MSigDB	GS DETAILS	SIZE	ES	NES	NOM p-val	FDR q-val	FWER p-val	RANK AT MAX	LEADING EDGE
GO_REGULATION_OF_T_HELPER_1_TYPE_IMMUNE_RESPONSE	GO_REGULATION_OF_T_HELPER_1_TYPE_IMMUNE_RESPONSE		22	0.745109	1.92364	0.00191205	0.012545	0.538	2793	tags=64%, list=14%, signal=74%
GO_IMMUNOGLOBULIN_PRODUCTION	GO_IMMUNOGLOBULIN_PRODUCTION		42	0.554336	1.86903	0.00195695	0.0163096	0.728	4367	tags=40%, list=21%, signal=51%
GO_POSITIVE_REGULATION_OF_CYTOKINE_PRODUCTION_INVOLVED_IN_IMMUNE_RESPONSE	GO_POSITIVE_REGULATION_OF_CYTOKINE_PRODUCTION_INVOLVED_IN_IMMUNE_RESPONSE		30	0.625392	1.91683	0.00197239	0.0127359	0.564	3106	tags=43%, list=15%, signal=51%
GO_REGULATION_OF_PRODUCTION_OF_MOLECULAR_MEDIATOR_OF_IMMUNE_RESPONSE	GO_REGULATION_OF_PRODUCTION_OF_MOLECULAR_MEDIATOR_OF_IMMUNE_RESPONSE		99	0.544672	1.95728	0.00201613	0.0104922	0.415	3110	tags=36%, list=15%, signal=43%
GO_REGULATION_OF_INNATE_IMMUNE_RESPONSE	GO_REGULATION_OF_INNATE_IMMUNE_RESPONSE		351	0.461564	1.85044	0.0020202	0.018498	0.79	4090	tags=38%, list=20%, signal=46%
GO_REGULATION_OF_CYTOKINE_PRODUCTION_INVOLVED_IN_IMMUNE_RESPONSE	GO_REGULATION_OF_CYTOKINE_PRODUCTION_INVOLVED_IN_IMMUNE_RESPONSE		57	0.628833	2.00423	0.00204499	0.00819368	0.278	3106	tags=42%, list=15%, signal=49%
GO_REGULATION_OF_IMMUNE_EFFECTOR_PROCESS	GO_REGULATION_OF_IMMUNE_EFFECTOR_PROCESS		416	0.459145	1.87112	0.00205339	0.0160992	0.721	3477	tags=36%, list=17%, signal=43%
GO_NEGATIVE_REGULATION_OF_IMMUNE_SYSTEM_PROCESS	GO_NEGATIVE_REGULATION_OF_IMMUNE_SYSTEM_PROCESS		362	0.459189	1.8951	0.00392157	0.0143452	0.645	3902	tags=36%, list=19%, signal=44%
GO_POSITIVE_REGULATION_OF_PRODUCTION_OF_MOLECULAR_MEDIATOR_OF_IMMUNE_RESPONSE	GO_POSITIVE_REGULATION_OF_PRODUCTION_OF_MOLECULAR_MEDIATOR_OF_IMMUNE_RESPONSE		62	0.577461	1.99174	0.00400802	0.00866564	0.316	3106	tags=40%, list=15%, signal=47%
GO_IMMUNE_RESPONSE_REGULATING_CELL_SURFACE_RECEPTOR_SIGNALING_PATHWAY	GO_IMMUNE_RESPONSE_REGULATING_CELL_SURFACE_RECEPTOR_SIGNALING_PATHWAY		286	0.499414	1.8859	0.0040404	0.0146572	0.67	4050	tags=43%, list=20%, signal=53%
GO_ACTIVATION_OF_IMMUNE_RESPONSE	GO_ACTIVATION_OF_IMMUNE_RESPONSE		388	0.497788	1.8864	0.0040568	0.0147552	0.669	3655	tags=39%, list=18%, signal=46%
GO_POSITIVE_REGULATION_OF_IMMUNOGLOBULIN_PRODUCTION	GO_POSITIVE_REGULATION_OF_IMMUNOGLOBULIN_PRODUCTION		30	0.609934	1.86267	0.00598802	0.0169941	0.752	1748	tags=37%, list=9%, signal=40%
GO_POSITIVE_REGULATION_OF_IMMUNOGLOBULIN_MEDIATED_IMMUNE_RESPONSE	GO_POSITIVE_REGULATION_OF_IMMUNOGLOBULIN_MEDIATED_IMMUNE_RESPONSE		26	0.619268	1.78267	0.00606061	0.0263854	0.934	1748	tags=38%, list=9%, signal=42%
GO_POSITIVE_REGULATION_OF_B_CELL_MEDIATED_IMMUNITY	GO_POSITIVE_REGULATION_OF_B_CELL_MEDIATED_IMMUNITY		26	0.619268	1.78267	0.00606061	0.0263334	0.934	1748	tags=38%, list=9%, signal=42%
GO_LYMPHOCYTE_ACTIVATION_INVOLVED_IN_IMMUNE_RESPONSE	GO_LYMPHOCYTE_ACTIVATION_INVOLVED_IN_IMMUNE_RESPONSE		97	0.484082	1.81349	0.00764818	0.0221041	0.874	3902	tags=42%, list=19%, signal=52%
GO_REGULATION_OF_NATURAL_KILLER_CELL_MEDIATED_IMMUNITY	GO_REGULATION_OF_NATURAL_KILLER_CELL_MEDIATED_IMMUNITY		34	0.652181	1.7634	0.00766284	0.0293961	0.949	2173	tags=44%, list=11%, signal=49%
GO_B_CELL_ACTIVATION_INVOLVED_IN_IMMUNE_RESPONSE	GO_B_CELL_ACTIVATION_INVOLVED_IN_IMMUNE_RESPONSE		35	0.517701	1.7217	0.00787402	0.036377	0.983	3810	tags=37%, list=19%, signal=46%
GO_CELL_ACTIVATION_INVOLVED_IN_IMMUNE_RESPONSE	GO_CELL_ACTIVATION_INVOLVED_IN_IMMUNE_RESPONSE		137	0.476019	1.76773	0.00788955	0.0284498	0.948	3623	tags=41%, list=18%, signal=49%
GO_ADAPTIVE_IMMUNE_RESPONSE	GO_ADAPTIVE_IMMUNE_RESPONSE		252	0.575893	1.96324	0.00795229	0.0100137	0.395	3106	tags=47%, list=15%, signal=55%
GO_POSITIVE_REGULATION_OF_IMMUNE_EFFECTOR_PROCESS	GO_POSITIVE_REGULATION_OF_IMMUNE_EFFECTOR_PROCESS		153	0.519686	1.83295	0.00804829	0.019775	0.837	3579	tags=41%, list=17%, signal=50%
GO_NEGATIVE_REGULATION_OF_CYTOKINE_PRODUCTION_INVOLVED_IN_IMMUNE_RESPONSE	GO_NEGATIVE_REGULATION_OF_CYTOKINE_PRODUCTION_INVOLVED_IN_IMMUNE_RESPONSE		22	0.681016	1.82083	0.00816327	0.0211419	0.859	1513	tags=41%, list=7%, signal=44%
GO_IMMUNE_EFFECTOR_PROCESS	GO_IMMUNE_EFFECTOR_PROCESS		446	0.434893	1.75238	0.00816327	0.0312416	0.961	2865	tags=32%, list=14%, signal=36%
GO_POSITIVE_REGULATION_OF_INNATE_IMMUNE_RESPONSE	GO_POSITIVE_REGULATION_OF_INNATE_IMMUNE_RESPONSE		244	0.470489	1.76131	0.010352	0.0297316	0.95	3868	tags=36%, list=19%, signal=43%
GO_POSITIVE_REGULATION_OF_ADAPTIVE_IMMUNE_RESPONSE	GO_POSITIVE_REGULATION_OF_ADAPTIVE_IMMUNE_RESPONSE		73	0.55198	1.78651	0.011583	0.0260894	0.929	5065	tags=62%, list=25%, signal=82%
GO_ADAPTIVE_IMMUNE_RESPONSE_BASED_ON_SOMATIC_RECOMBINATION_OF_IMMUNE_RECEPTORS_BUILT_FROM_IMMUNOGLOBULIN_SUPERFAMILY_DOMAINS	GO_ADAPTIVE_IMMUNE_RESPONSE_BASED_ON_SOMATIC_RECOMBINATION_OF_IMMUNE_RECEPTORS_BUILT_FROM_IMMUNOGLOBULIN_SUPERFAMILY_DOMAINS		121	0.519743	1.84321	0.0120968	0.0190192	0.804	2559	tags=39%, list=12%, signal=44%
GO_NEGATIVE_REGULATION_OF_IMMUNE_EFFECTOR_PROCESS	GO_NEGATIVE_REGULATION_OF_IMMUNE_EFFECTOR_PROCESS		102	0.505255	1.79281	0.0121458	0.0252907	0.919	3019	tags=36%, list=15%, signal=42%
GO_NEGATIVE_REGULATION_OF_PRODUCTION_OF_MOLECULAR_MEDIATOR_OF_IMMUNE_RESPONSE	GO_NEGATIVE_REGULATION_OF_PRODUCTION_OF_MOLECULAR_MEDIATOR_OF_IMMUNE_RESPONSE		29	0.575971	1.75491	0.0121458	0.0307941	0.958	1513	tags=31%, list=7%, signal=33%
GO_REGULATION_OF_IMMUNOGLOBULIN_PRODUCTION	GO_REGULATION_OF_IMMUNOGLOBULIN_PRODUCTION		46	0.507116	1.70102	0.0121951	0.0405945	0.99	1748	tags=28%, list=9%, signal=31%
GO_NEGATIVE_REGULATION_OF_IMMUNE_RESPONSE	GO_NEGATIVE_REGULATION_OF_IMMUNE_RESPONSE		119	0.506223	1.75358	0.0122449	0.0309798	0.961	3019	tags=36%, list=15%, signal=42%
GO_NATURAL_KILLER_CELL_MEDIATED_IMMUNITY	GO_NATURAL_KILLER_CELL_MEDIATED_IMMUNITY		24	0.571759	1.6705	0.0136452	0.0471232	0.997	2865	tags=46%, list=14%, signal=53%
GO_REGULATION_OF_ADAPTIVE_IMMUNE_RESPONSE	GO_REGULATION_OF_ADAPTIVE_IMMUNE_RESPONSE		123	0.522943	1.78304	0.0137795	0.0264048	0.934	3394	tags=44%, list=17%, signal=52%
GO_LYMPHOCYTE_MEDIATED_IMMUNITY	GO_LYMPHOCYTE_MEDIATED_IMMUNITY		112	0.472945	1.74666	0.0160966	0.0322849	0.969	2559	tags=33%, list=12%, signal=38%
GO_NEGATIVE_REGULATION_OF_T_CELL_MEDIATED_IMMUNITY	GO_NEGATIVE_REGULATION_OF_T_CELL_MEDIATED_IMMUNITY		16	0.729255	1.78343	0.0161616	0.0265188	0.933	1497	tags=50%, list=7%, signal=54%
GO_POSITIVE_REGULATION_OF_T_HELPER_1_TYPE_IMMUNE_RESPONSE	GO_POSITIVE_REGULATION_OF_T_HELPER_1_TYPE_IMMUNE_RESPONSE		15	0.707496	1.77692	0.0167286	0.0269469	0.941	4753	tags=80%, list=23%, signal=104%
GO_ACTIVATION_OF_INNATE_IMMUNE_RESPONSE	GO_ACTIVATION_OF_INNATE_IMMUNE_RESPONSE		202	0.456886	1.7143	0.0181087	0.0379009	0.987	4964	tags=43%, list=24%, signal=56%
GO_REGULATION_OF_TYPE_2_IMMUNE_RESPONSE	GO_REGULATION_OF_TYPE_2_IMMUNE_RESPONSE		26	0.596088	1.71053	0.0181818	0.0385795	0.99	2432	tags=38%, list=12%, signal=44%
GO_LEUKOCYTE_MEDIATED_IMMUNITY	GO_LEUKOCYTE_MEDIATED_IMMUNITY		153	0.443758	1.69228	0.0182927	0.0422703	0.992	2865	tags=35%, list=14%, signal=40%
GO_REGULATION_OF_LYMPHOCYTE_MEDIATED_IMMUNITY	GO_REGULATION_OF_LYMPHOCYTE_MEDIATED_IMMUNITY		113	0.516289	1.70226	0.0258449	0.0402665	0.99	3665	tags=44%, list=18%, signal=54%
GO_PRODUCTION_OF_MOLECULAR_MEDIATOR_OF_IMMUNE_RESPONSE	GO_PRODUCTION_OF_MOLECULAR_MEDIATOR_OF_IMMUNE_RESPONSE		59	0.445844	1.62328	0.0287356	0.0612269	1	2622	tags=31%, list=13%, signal=35%
GO_T_HELPER_1_TYPE_IMMUNE_RESPONSE	GO_T_HELPER_1_TYPE_IMMUNE_RESPONSE		19	0.63291	1.65908	0.0302419	0.0501106	0.998	1784	tags=47%, list=9%, signal=52%
GO_REGULATION_OF_LEUKOCYTE_MEDIATED_IMMUNITY	GO_REGULATION_OF_LEUKOCYTE_MEDIATED_IMMUNITY		155	0.505292	1.70489	0.0318091	0.0395977	0.99	3665	tags=44%, list=18%, signal=53%
GO_POSITIVE_REGULATION_OF_LYMPHOCYTE_MEDIATED_IMMUNITY	GO_POSITIVE_REGULATION_OF_LYMPHOCYTE_MEDIATED_IMMUNITY		68	0.533799	1.6849	0.0332031	0.0440171	0.994	3578	tags=44%, list=17%, signal=53%
GO_POSITIVE_REGULATION_OF_T_CELL_MEDIATED_IMMUNITY	GO_POSITIVE_REGULATION_OF_T_CELL_MEDIATED_IMMUNITY		32	0.559223	1.66462	0.0332681	0.0484767	0.998	5531	tags=69%, list=27%, signal=94%
GO_T_CELL_ACTIVATION_INVOLVED_IN_IMMUNE_RESPONSE	GO_T_CELL_ACTIVATION_INVOLVED_IN_IMMUNE_RESPONSE		60	0.474431	1.64828	0.0350195	0.0530669	0.998	3456	tags=42%, list=17%, signal=50%
GO_B_CELL_MEDIATED_IMMUNITY	GO_B_CELL_MEDIATED_IMMUNITY		66	0.46249	1.58881	0.035124	0.072023	1	2407	tags=29%, list=12%, signal=33%
GO_REGULATION_OF_T_CELL_MEDIATED_IMMUNITY	GO_REGULATION_OF_T_CELL_MEDIATED_IMMUNITY		52	0.551627	1.70026	0.0358566	0.0407486	0.99	4853	tags=54%, list=24%, signal=70%
GO_POSITIVE_REGULATION_OF_LEUKOCYTE_MEDIATED_IMMUNITY	GO_POSITIVE_REGULATION_OF_LEUKOCYTE_MEDIATED_IMMUNITY		84	0.517105	1.66606	0.0398406	0.0480694	0.997	3579	tags=44%, list=17%, signal=53%
GO_NEGATIVE_REGULATION_OF_ADAPTIVE_IMMUNE_RESPONSE	GO_NEGATIVE_REGULATION_OF_ADAPTIVE_IMMUNE_RESPONSE		37	0.517709	1.59969	0.043299	0.0682553	1	2407	tags=41%, list=12%, signal=46%

## Sheet: ANGPTL4
up
NAME	GS<br> follow link to MSigDB	GS DETAILS	SIZE	ES	NES	NOM p-val	FDR q-val	FWER p-val	RANK AT MAX	LEADING EDGE
GO_POSITIVE_REGULATION_OF_IMMUNOGLOBULIN_PRODUCTION	GO_POSITIVE_REGULATION_OF_IMMUNOGLOBULIN_PRODUCTION		30	0.505963	1.55542	0.0590631	0.395066	1	1012	tags=23%, list=5%, signal=25%
GO_REGULATION_OF_TYPE_2_IMMUNE_RESPONSE	GO_REGULATION_OF_TYPE_2_IMMUNE_RESPONSE		26	0.5024	1.4996	0.098	0.417511	1	3485	tags=38%, list=17%, signal=46%
GO_REGULATION_OF_IMMUNOGLOBULIN_PRODUCTION	GO_REGULATION_OF_IMMUNOGLOBULIN_PRODUCTION		46	0.408865	1.40796	0.111789	0.431352	1	2676	tags=26%, list=13%, signal=30%
GO_POSITIVE_REGULATION_OF_PRODUCTION_OF_MOLECULAR_MEDIATOR_OF_IMMUNE_RESPONSE	GO_POSITIVE_REGULATION_OF_PRODUCTION_OF_MOLECULAR_MEDIATOR_OF_IMMUNE_RESPONSE		62	0.391385	1.3722	0.115702	0.426508	1	2676	tags=29%, list=13%, signal=33%
GO_INNATE_IMMUNE_RESPONSE_ACTIVATING_CELL_SURFACE_RECEPTOR_SIGNALING_PATHWAY	GO_INNATE_IMMUNE_RESPONSE_ACTIVATING_CELL_SURFACE_RECEPTOR_SIGNALING_PATHWAY		105	0.375066	1.33679	0.146586	0.440877	1	4885	tags=45%, list=24%, signal=58%
GO_POSITIVE_REGULATION_OF_IMMUNOGLOBULIN_MEDIATED_IMMUNE_RESPONSE	GO_POSITIVE_REGULATION_OF_IMMUNOGLOBULIN_MEDIATED_IMMUNE_RESPONSE		26	0.44034	1.29258	0.204124	0.465444	1	2676	tags=27%, list=13%, signal=31%
GO_POSITIVE_REGULATION_OF_B_CELL_MEDIATED_IMMUNITY	GO_POSITIVE_REGULATION_OF_B_CELL_MEDIATED_IMMUNITY		26	0.44034	1.29258	0.204124	0.4647	1	2676	tags=27%, list=13%, signal=31%
GO_REGULATION_OF_T_HELPER_1_TYPE_IMMUNE_RESPONSE	GO_REGULATION_OF_T_HELPER_1_TYPE_IMMUNE_RESPONSE		22	0.472675	1.23555	0.249489	0.517557	1	4430	tags=45%, list=22%, signal=58%
GO_POSITIVE_REGULATION_OF_CYTOKINE_PRODUCTION_INVOLVED_IN_IMMUNE_RESPONSE	GO_POSITIVE_REGULATION_OF_CYTOKINE_PRODUCTION_INVOLVED_IN_IMMUNE_RESPONSE		30	0.393612	1.23544	0.227642	0.517122	1	2381	tags=33%, list=12%, signal=38%
GO_ACTIVATION_OF_INNATE_IMMUNE_RESPONSE	GO_ACTIVATION_OF_INNATE_IMMUNE_RESPONSE		202	0.320546	1.23086	0.229039	0.519381	1	4885	tags=41%, list=24%, signal=53%
GO_REGULATION_OF_B_CELL_MEDIATED_IMMUNITY	GO_REGULATION_OF_B_CELL_MEDIATED_IMMUNITY		41	0.376116	1.21131	0.263158	0.532181	1	2676	tags=24%, list=13%, signal=28%
GO_POSITIVE_REGULATION_OF_INNATE_IMMUNE_RESPONSE	GO_POSITIVE_REGULATION_OF_INNATE_IMMUNE_RESPONSE		244	0.298976	1.17315	0.257028	0.562877	1	4885	tags=39%, list=24%, signal=50%
GO_INNATE_IMMUNE_RESPONSE_IN_MUCOSA	GO_INNATE_IMMUNE_RESPONSE_IN_MUCOSA		19	0.431957	1.15007	0.288344	0.589142	1	3800	tags=37%, list=19%, signal=45%
GO_REGULATION_OF_PRODUCTION_OF_MOLECULAR_MEDIATOR_OF_IMMUNE_RESPONSE	GO_REGULATION_OF_PRODUCTION_OF_MOLECULAR_MEDIATOR_OF_IMMUNE_RESPONSE		99	0.304223	1.13642	0.293878	0.600721	1	2676	tags=22%, list=13%, signal=25%
GO_NEGATIVE_REGULATION_OF_IMMUNE_RESPONSE	GO_NEGATIVE_REGULATION_OF_IMMUNE_RESPONSE		119	0.314082	1.13523	0.307531	0.602859	1	4901	tags=41%, list=24%, signal=54%
GO_REGULATION_OF_INNATE_IMMUNE_RESPONSE	GO_REGULATION_OF_INNATE_IMMUNE_RESPONSE		351	0.278133	1.12902	0.300626	0.607456	1	4885	tags=36%, list=24%, signal=46%
GO_NEGATIVE_REGULATION_OF_CYTOKINE_PRODUCTION_INVOLVED_IN_IMMUNE_RESPONSE	GO_NEGATIVE_REGULATION_OF_CYTOKINE_PRODUCTION_INVOLVED_IN_IMMUNE_RESPONSE		22	0.383102	1.10785	0.336842	0.628058	1	6805	tags=68%, list=33%, signal=102%
GO_NEGATIVE_REGULATION_OF_IMMUNE_SYSTEM_PROCESS	GO_NEGATIVE_REGULATION_OF_IMMUNE_SYSTEM_PROCESS		362	0.265057	1.0982	0.329167	0.634413	1	3559	tags=26%, list=17%, signal=31%
GO_REGULATION_OF_IMMUNOGLOBULIN_SECRETION	GO_REGULATION_OF_IMMUNOGLOBULIN_SECRETION		17	0.391361	1.0954	0.348269	0.634061	1	2676	tags=35%, list=13%, signal=41%
GO_REGULATION_OF_IMMUNE_EFFECTOR_PROCESS	GO_REGULATION_OF_IMMUNE_EFFECTOR_PROCESS		416	0.259941	1.09354	0.315011	0.635704	1	4704	tags=34%, list=23%, signal=43%
GO_REGULATION_OF_CYTOKINE_PRODUCTION_INVOLVED_IN_IMMUNE_RESPONSE	GO_REGULATION_OF_CYTOKINE_PRODUCTION_INVOLVED_IN_IMMUNE_RESPONSE		57	0.309977	1.04647	0.376033	0.666548	1	2422	tags=25%, list=12%, signal=28%
GO_POSITIVE_REGULATION_OF_T_HELPER_1_TYPE_IMMUNE_RESPONSE	GO_POSITIVE_REGULATION_OF_T_HELPER_1_TYPE_IMMUNE_RESPONSE		15	0.413695	1.0391	0.415984	0.665731	1	4142	tags=40%, list=20%, signal=50%
GO_REGULATION_OF_MAST_CELL_ACTIVATION_INVOLVED_IN_IMMUNE_RESPONSE	GO_REGULATION_OF_MAST_CELL_ACTIVATION_INVOLVED_IN_IMMUNE_RESPONSE		31	0.342073	1.017	0.402893	0.678008	1	5470	tags=52%, list=27%, signal=70%
GO_NEGATIVE_REGULATION_OF_PRODUCTION_OF_MOLECULAR_MEDIATOR_OF_IMMUNE_RESPONSE	GO_NEGATIVE_REGULATION_OF_PRODUCTION_OF_MOLECULAR_MEDIATOR_OF_IMMUNE_RESPONSE		29	0.316649	1.0125	0.422917	0.67715	1	6805	tags=59%, list=33%, signal=88%
GO_POSITIVE_REGULATION_OF_IMMUNE_EFFECTOR_PROCESS	GO_POSITIVE_REGULATION_OF_IMMUNE_EFFECTOR_PROCESS		153	0.274718	0.987048	0.452381	0.692283	1	3309	tags=26%, list=16%, signal=31%
GO_NEGATIVE_REGULATION_OF_IMMUNE_EFFECTOR_PROCESS	GO_NEGATIVE_REGULATION_OF_IMMUNE_EFFECTOR_PROCESS		102	0.266473	0.980189	0.450939	0.69872	1	4901	tags=36%, list=24%, signal=47%
GO_T_HELPER_1_TYPE_IMMUNE_RESPONSE	GO_T_HELPER_1_TYPE_IMMUNE_RESPONSE		19	0.353489	0.960739	0.474684	0.712922	1	102	tags=11%, list=0%, signal=11%
GO_NEGATIVE_REGULATION_OF_INNATE_IMMUNE_RESPONSE	GO_NEGATIVE_REGULATION_OF_INNATE_IMMUNE_RESPONSE		37	0.310691	0.939461	0.533333	0.728964	1	4819	tags=46%, list=24%, signal=60%
GO_POSITIVE_REGULATION_OF_MYELOID_LEUKOCYTE_MEDIATED_IMMUNITY	GO_POSITIVE_REGULATION_OF_MYELOID_LEUKOCYTE_MEDIATED_IMMUNITY		18	0.341704	0.928892	0.541152	0.734776	1	311	tags=11%, list=2%, signal=11%
GO_ACTIVATION_OF_IMMUNE_RESPONSE	GO_ACTIVATION_OF_IMMUNE_RESPONSE		388	0.228954	0.907378	0.517382	0.750926	1	4098	tags=27%, list=20%, signal=33%
GO_NATURAL_KILLER_CELL_MEDIATED_IMMUNITY	GO_NATURAL_KILLER_CELL_MEDIATED_IMMUNITY		24	0.292814	0.877463	0.601156	0.78494	1	5312	tags=42%, list=26%, signal=56%
GO_IMMUNE_RESPONSE_REGULATING_CELL_SURFACE_RECEPTOR_SIGNALING_PATHWAY	GO_IMMUNE_RESPONSE_REGULATING_CELL_SURFACE_RECEPTOR_SIGNALING_PATHWAY		286	0.21452	0.84858	0.621181	0.811332	1	4098	tags=27%, list=20%, signal=33%
GO_POSITIVE_REGULATION_OF_ADAPTIVE_IMMUNE_RESPONSE	GO_POSITIVE_REGULATION_OF_ADAPTIVE_IMMUNE_RESPONSE		73	0.257262	0.83057	0.613445	0.831503	1	3279	tags=26%, list=16%, signal=31%
GO_MYELOID_CELL_ACTIVATION_INVOLVED_IN_IMMUNE_RESPONSE	GO_MYELOID_CELL_ACTIVATION_INVOLVED_IN_IMMUNE_RESPONSE		40	0.254537	0.800334	0.667373	0.854908	1	5470	tags=45%, list=27%, signal=61%
GO_B_CELL_MEDIATED_IMMUNITY	GO_B_CELL_MEDIATED_IMMUNITY		66	0.225971	0.797521	0.688284	0.85751	1	3765	tags=26%, list=18%, signal=31%
GO_IMMUNE_EFFECTOR_PROCESS	GO_IMMUNE_EFFECTOR_PROCESS		446	0.190592	0.788664	0.705394	0.863924	1	3485	tags=21%, list=17%, signal=25%
GO_LYMPHOCYTE_MEDIATED_IMMUNITY	GO_LYMPHOCYTE_MEDIATED_IMMUNITY		112	0.204897	0.769637	0.735656	0.87829	1	3784	tags=25%, list=18%, signal=30%
GO_POSITIVE_REGULATION_OF_LEUKOCYTE_MEDIATED_IMMUNITY	GO_POSITIVE_REGULATION_OF_LEUKOCYTE_MEDIATED_IMMUNITY		84	0.232529	0.76936	0.668016	0.878258	1	2676	tags=19%, list=13%, signal=22%
GO_LEUKOCYTE_MEDIATED_IMMUNITY	GO_LEUKOCYTE_MEDIATED_IMMUNITY		153	0.193935	0.760335	0.763598	0.884352	1	3784	tags=25%, list=18%, signal=30%
GO_ADAPTIVE_IMMUNE_RESPONSE_BASED_ON_SOMATIC_RECOMBINATION_OF_IMMUNE_RECEPTORS_BUILT_FROM_IMMUNOGLOBULIN_SUPERFAMILY_DOMAINS	GO_ADAPTIVE_IMMUNE_RESPONSE_BASED_ON_SOMATIC_RECOMBINATION_OF_IMMUNE_RECEPTORS_BUILT_FROM_IMMUNOGLOBULIN_SUPERFAMILY_DOMAINS		121	0.206209	0.751855	0.730849	0.890217	1	3784	tags=25%, list=18%, signal=30%
GO_ORGAN_OR_TISSUE_SPECIFIC_IMMUNE_RESPONSE	GO_ORGAN_OR_TISSUE_SPECIFIC_IMMUNE_RESPONSE		29	0.239736	0.747486	0.796681	0.892891	1	3800	tags=31%, list=19%, signal=38%
GO_REGULATION_OF_ADAPTIVE_IMMUNE_RESPONSE	GO_REGULATION_OF_ADAPTIVE_IMMUNE_RESPONSE		123	0.216843	0.746694	0.720739	0.893104	1	3308	tags=23%, list=16%, signal=27%
GO_REGULATION_OF_LEUKOCYTE_MEDIATED_IMMUNITY	GO_REGULATION_OF_LEUKOCYTE_MEDIATED_IMMUNITY		155	0.214828	0.741129	0.694045	0.895492	1	3309	tags=21%, list=16%, signal=25%
GO_POSITIVE_REGULATION_OF_LYMPHOCYTE_MEDIATED_IMMUNITY	GO_POSITIVE_REGULATION_OF_LYMPHOCYTE_MEDIATED_IMMUNITY		68	0.216758	0.690747	0.757764	0.924202	1	2676	tags=19%, list=13%, signal=22%
GO_REGULATION_OF_HUMORAL_IMMUNE_RESPONSE	GO_REGULATION_OF_HUMORAL_IMMUNE_RESPONSE		49	0.200876	0.672994	0.922607	0.939914	1	3987	tags=29%, list=19%, signal=35%
GO_HUMORAL_IMMUNE_RESPONSE	GO_HUMORAL_IMMUNE_RESPONSE		149	0.166234	0.652211	0.972803	0.949539	1	3800	tags=19%, list=19%, signal=24%
GO_HUMORAL_IMMUNE_RESPONSE_MEDIATED_BY_CIRCULATING_IMMUNOGLOBULIN	GO_HUMORAL_IMMUNE_RESPONSE_MEDIATED_BY_CIRCULATING_IMMUNOGLOBULIN		36	0.212246	0.651624	0.899371	0.949575	1	3765	tags=25%, list=18%, signal=31%
GO_NEGATIVE_REGULATION_OF_LEUKOCYTE_MEDIATED_IMMUNITY	GO_NEGATIVE_REGULATION_OF_LEUKOCYTE_MEDIATED_IMMUNITY		47	0.179698	0.562358	0.889113	0.983263	1	3467	tags=21%, list=17%, signal=26%
