# Supplementary material for: IRGS: an immune-related gene classifier for lung adenocarcinoma prognosis
Source: J Transl Med. 2020 Feb 4;18:55. doi: 10.1186/s12967-020-02233-y (PMC7001261; doi:10.1186/s12967-020-02233-y)
Supplement: Supplementary file 9 — Additional file 9: Table S6. Clinical information of TCGA LUAD data. Retrieved from the GDC website (TCGA-LUAD: https://portal.gdc.cancer.gov/projects/TCGA-LUAD). [file 12967_2020_2233_MOESM9_ESM.txt]

gender	age	pathologic_stage	pathologic_T	pathologic_N	pathologic_M	tobacco_smoking_history	number_pack_years_smoked	residual_tumor	race	ethnicity	kras_mutation_found	days_to_new_tumor_event_after_initial_treatment	chemo	radiation	targeted_molecular	neoplasm_recurrence	days_to_death	days_to_last_followup	vital_status
TCGA.50.5051.01A	FEMALE	42	StageIIIA	T2	N2	M0	4	30	R0	WHITE	NOTHISPANICORLATINO	YES	184	YES	YES	YES	YES	478	455	1
TCGA.55.6985.01A	FEMALE	58	StageIB	T2	N0	MX	4	50	R0	WHITE	NA	NA	NA	NA	NO	NO	NO	NA	1233	0
TCGA.86.6562.01A	MALE	52	StageIIA	T2a	N1	M0	1	NA	R0	WHITE	NOTHISPANICORLATINO	NA	274	YES	NO	YES	YES	376	0	1
TCGA.78.7536.01A	MALE	69	StageIIIA	T2	N2	M0	4	44	R0	WHITE	NA	NA	231	NA	YES	NO	YES	244	NA	1
TCGA.38.A44F.01A	MALE	80	StageIB	T2a	N0	M0	3	12	R0	WHITE	NOTHISPANICORLATINO	NA	NA	NA	NO	NO	NO	NA	133	0
TCGA.55.8513.01A	FEMALE	77	StageIIB	T3	N0	MX	1	NA	R0	WHITE	NOTHISPANICORLATINO	NA	317	YES	NO	NO	YES	NA	791	0
TCGA.75.5122.01A	MALE	NA	StageIB	T2	N0	M0	3	20	R0	NA	NA	NA	NA	NA	NO	NO	YES	NA	NA	0
TCGA.35.3615.01A	MALE	57	StageIB	T2	N0	M0	1	NA	R0	WHITE	NOTHISPANICORLATINO	NA	NA	NA	NA	NA	NA	NA	14	0
TCGA.67.6217.01A	FEMALE	73	StageIIA	T2a	N1	M0	3	NA	R0	WHITE	NOTHISPANICORLATINO	NO	296	YES	NO	NO	YES	NA	422	0
TCGA.55.8614.01A	MALE	76	StageIB	T2a	N0	MX	3	40	R0	WHITE	NOTHISPANICORLATINO	NA	NA	NA	NO	NO	NO	NA	536	0
TCGA.86.7701.01A	MALE	66	StageIV	T2	N0	M1	1	NA	R0	WHITE	NOTHISPANICORLATINO	NA	424	YES	NO	YES	YES	NA	947	0
TCGA.50.8457.01A	FEMALE	63	StageIA	T1a	N0	M0	4	30	NA	BLACKORAFRICANAMERICAN	NOTHISPANICORLATINO	YES	NA	NA	NO	NO	NO	NA	1125	0
TCGA.53.7624.01A	FEMALE	40	StageIV	T2	N0	M1	2	50	R0	WHITE	HISPANICORLATINO	NA	400	YES	NO	YES	YES	1043	NA	1
TCGA.97.8172.01A	FEMALE	75	StageIB	T2a	N0	M0	3	20	NA	WHITE	NOTHISPANICORLATINO	YES	NA	NA	NO	NO	NO	NA	545	0
TCGA.53.A4EZ.01A	MALE	63	StageIIA	T2a	N1	MX	3	40	RX	WHITE	HISPANICORLATINO	NO	NA	YES	YES	YES	NO	NA	1071	0
TCGA.95.A4VP.01A	FEMALE	66	StageIIIA	T2b	N2	M0	4	20	NA	WHITE	NA	NA	216	YES	NO	YES	YES	NA	605	0
TCGA.64.1679.01A	FEMALE	58	StageIIIA	T1	N2	M0	2	40	R0	WHITE	NOTHISPANICORLATINO	NA	NA	YES	NO	YES	NO	NA	2488	0
TCGA.55.1596.01A	MALE	55	StageIIB	T2	N1	M0	2	50	R0	ASIAN	NOTHISPANICORLATINO	NA	NA	YES	NO	YES	NO	NA	2065	0
TCGA.50.6597.01A	FEMALE	79	StageIB	T2	N0	M0	1	NA	R0	WHITE	NOTHISPANICORLATINO	NO	NA	NA	NO	NO	NO	1268	1015	1
TCGA.73.4658.01A	FEMALE	80	StageIB	T2	N0	M0	3	25	R0	WHITE	NOTHISPANICORLATINO	NA	NA	NA	NO	NO	NO	1600	1600	1
TCGA.38.4627.01A	FEMALE	64	StageIIA	T1b	N1	M0	4	NA	R0	WHITE	NOTHISPANICORLATINO	NA	NA	NA	NO	NO	NA	1147	NA	1
TCGA.97.A4LX.01A	MALE	81	StageIB	T2a	N0	M0	3	120	NA	WHITE	NOTHISPANICORLATINO	YES	NA	NA	NO	NO	NO	NA	614	0
TCGA.NJ.A4YP.01A	MALE	52	StageIB	T2a	N0	M0	5	60	NA	WHITE	NOTHISPANICORLATINO	NA	NA	NA	NO	NO	NO	NA	50	0
TCGA.49.6761.01A	FEMALE	68	StageIIIA	T1	N2	MX	4	50	R0	WHITE	NOTHISPANICORLATINO	NA	NA	NA	NO	NO	NO	NA	354	0
TCGA.64.1680.01A	MALE	63	StageIV	T2a	N2	M1	3	50	R0	WHITE	NOTHISPANICORLATINO	NA	NA	YES	YES	YES	NO	NA	1126	0
TCGA.86.8673.01A	MALE	61	StageIB	T2	N0	M0	2	54	R0	WHITE	NOTHISPANICORLATINO	NA	636	NA	NO	NO	YES	NA	862	0
TCGA.86.8280.01A	FEMALE	54	StageIIA	T2b	N0	M0	1	NA	R0	WHITE	NOTHISPANICORLATINO	NA	NA	YES	NO	YES	NO	NA	701	0
TCGA.75.6203.01A	FEMALE	NA	StageIIIA	T2	N2	M0	1	NA	R0	NA	NA	NA	NA	YES	NO	YES	NA	NA	NA	0
TCGA.78.7159.01A	FEMALE	60	StageIA	T1	NX	M0	4	21	R0	WHITE	NA	NA	NA	NA	NO	NO	NA	NA	1974	0
TCGA.MP.A4T7.01A	FEMALE	75	StageIV	T2	N0	M1	4	50	R0	NA	NA	NA	NA	NA	NO	NO	NA	167	NA	1
TCGA.44.A47G.01A	FEMALE	73	StageIA	T1	N0	M0	4	28	R0	WHITE	NOTHISPANICORLATINO	NA	NA	NA	NO	NO	NO	NA	351	0
TCGA.L9.A7SV.01A	MALE	69	StageIIA	T2a	N1	M0	3	93	R0	BLACKORAFRICANAMERICAN	NOTHISPANICORLATINO	NA	NA	YES	NO	YES	NO	NA	565	0
TCGA.69.8253.01A	FEMALE	59	StageIIA	T1a	N1	MX	4	7.8	NA	BLACKORAFRICANAMERICAN	NOTHISPANICORLATINO	NA	NA	YES	NO	YES	NO	NA	426	0
TCGA.78.7152.01A	MALE	65	StageIB	T2	N0	M0	4	40	R0	WHITE	NA	NA	1202	NA	NO	NO	YES	1215	1202	1
TCGA.05.4382.01A	MALE	68	StageIB	T2	N0	M0	4	62	R0	NA	NA	NA	334	NA	YES	NO	YES	NA	607	0
TCGA.69.8255.01A	MALE	71	StageIA	T1a	N0	M0	2	40	NA	WHITE	HISPANICORLATINO	NA	NA	NA	NO	NO	NO	NA	129	0
TCGA.J2.A4AD.01A	FEMALE	61	StageIA	T1a	N0	MX	2	120	RX	WHITE	NOTHISPANICORLATINO	NA	524	NA	NO	NO	YES	550	287	1
TCGA.97.8547.01A	FEMALE	78	StageIIIA	T2a	N2	MX	1	NA	NA	NA	NA	NO	NA	YES	NO	YES	NO	NA	657	0
TCGA.35.4122.01A	MALE	69	StageIA	T1	N0	M0	4	45	R0	WHITE	NOTHISPANICORLATINO	NA	NA	NA	NA	NA	NA	NA	225	0
TCGA.97.A4M3.01A	FEMALE	69	StageIA	T1b	N0	M0	3	37.5	NA	WHITE	NOTHISPANICORLATINO	NO	54	NA	NO	NO	YES	NA	540	0
TCGA.49.4488.01A	FEMALE	74	StageIA	T1	N0	MX	3	NA	R0	WHITE	NOTHISPANICORLATINO	NA	634	NA	NO	NO	YES	869	NA	1
TCGA.44.6777.01A	FEMALE	85	StageIB	T2	NX	MX	4	64	NA	WHITE	NA	NA	NA	NA	YES	NO	NO	987	NA	1
TCGA.97.A4M2.01A	MALE	66	StageIA	T1a	N0	M0	2	100	R0	WHITE	NOTHISPANICORLATINO	NO	NA	NA	NO	NO	NO	NA	624	0
TCGA.73.4677.01A	MALE	74	NA	T2a	N0	M0	3	NA	R0	WHITE	NOTHISPANICORLATINO	NA	NA	NA	NO	NO	NO	38	NA	1
TCGA.44.2656.01A	MALE	59	StageIB	T2	N0	M0	4	23	NA	WHITE	NOTHISPANICORLATINO	NA	568	NA	NO	NO	YES	NA	1429	0
TCGA.MP.A4T4.01A	FEMALE	68	StageIIB	T2	N1	M0	2	50	R0	WHITE	NA	NA	NA	NA	NO	NO	NA	2617	NA	1
TCGA.NJ.A55A.01A	FEMALE	76	StageIB	T2	N0	M0	3	25	NA	WHITE	NOTHISPANICORLATINO	NA	NA	NA	NO	NO	NO	NA	15	0
TCGA.55.7910.01A	FEMALE	50	StageIIA	T2b	N0	M0	4	15	R0	BLACKORAFRICANAMERICAN	NOTHISPANICORLATINO	NA	1018	YES	NO	YES	YES	NA	1040	0
TCGA.55.6981.01A	FEMALE	53	StageIIIA	T1	N2	M0	3	NA	R0	WHITE	NOTHISPANICORLATINO	NA	NA	YES	YES	YES	NO	1379	NA	1
TCGA.75.7030.01A	MALE	NA	StageIIB	T3	N0	M0	1	NA	R0	NA	NA	NA	NA	YES	NO	YES	NO	NA	NA	0
TCGA.55.8301.01A	MALE	58	StageIB	T2a	N0	MX	2	100	R0	WHITE	NOTHISPANICORLATINO	NA	238	YES	NO	NO	YES	NA	534	0
TCGA.MP.A4SW.01A	MALE	53	StageIIB	T2	N1	M0	3	15	R0	WHITE	NA	NA	NA	NA	NO	NO	NA	1778	NA	1
TCGA.44.6147.01B	FEMALE	67	StageIA	T1b	NX	M0	3	NA	NA	WHITE	NOTHISPANICORLATINO	NA	NA	NA	NO	NO	NO	NA	845	0
TCGA.55.8092.01A	MALE	75	StageIIB	T3	N0	MX	4	40	R0	WHITE	NOTHISPANICORLATINO	NA	127	NA	NO	NO	YES	154	26	1
TCGA.MP.A4T9.01A	FEMALE	54	StageIIIA	T2	N2	MX	4	24	RX	WHITE	NOTHISPANICORLATINO	NA	341	YES	YES	YES	YES	1265	NA	1
TCGA.44.3396.01A	FEMALE	74	StageIIIA	T2	N2	M0	2	50	R0	WHITE	NOTHISPANICORLATINO	NA	NA	YES	NO	YES	NO	NA	1130	0
TCGA.J2.A4AG.01A	FEMALE	66	StageIA	T1b	N0	MX	3	25	R0	WHITE	NOTHISPANICORLATINO	NA	NA	NA	NO	NO	NO	NA	988	0
TCGA.44.2659.01A	FEMALE	65	StageIIB	T1	N1	M0	4	57	R0	WHITE	NOTHISPANICORLATINO	NA	1146	YES	NO	YES	YES	NA	1367	0
TCGA.78.7153.01A	FEMALE	65	StageIB	T2	N0	M0	4	20	R0	WHITE	NA	NA	NA	NA	NO	NO	NA	NA	3635	0
TCGA.91.6848.01A	MALE	59	StageIIIA	T2	N2	MX	4	NA	NA	WHITE	NOTHISPANICORLATINO	NO	NA	YES	NO	YES	NO	NA	224	0
TCGA.55.6970.01A	FEMALE	67	StageIIIA	T2	N2	MX	4	NA	R1	WHITE	NA	NA	457	YES	YES	YES	YES	464	NA	1
TCGA.86.7711.01A	MALE	70	StageIIA	T2a	N1	M0	2	50	R0	WHITE	HISPANICORLATINO	NA	NA	YES	NO	YES	NO	1046	630	1
TCGA.38.4630.01A	FEMALE	75	StageIB	T2	N0	M0	1	NA	R1	WHITE	NOTHISPANICORLATINO	NA	524	NA	YES	NO	YES	1073	NA	1
TCGA.86.7953.01A	FEMALE	69	StageIA	T1b	N0	M0	1	NA	RX	WHITE	NOTHISPANICORLATINO	NA	NA	NA	NO	NO	NO	NA	997	0
TCGA.44.6776.01A	FEMALE	60	StageIA	T1	N0	MX	4	45	NA	WHITE	NA	NA	NA	NA	NO	NO	NO	NA	2616	0
TCGA.J2.8192.01A	FEMALE	65	StageIIA	T2a	N1	MX	1	NA	NA	WHITE	NOTHISPANICORLATINO	NO	482	YES	NO	YES	YES	NA	739	0
TCGA.86.7714.01A	FEMALE	61	StageIIIA	T1b	N2	M0	2	43	R0	BLACKORAFRICANAMERICAN	NOTHISPANICORLATINO	NA	NA	NA	NO	NO	NO	625	0	1
TCGA.55.5899.01A	MALE	58	NA	T1a	N1	M0	2	NA	R0	WHITE	NOTHISPANICORLATINO	NA	NA	YES	NO	YES	NO	NA	930	0
TCGA.49.4506.01A	FEMALE	68	StageIIB	T2	N1	M0	2	100	R1	WHITE	NOTHISPANICORLATINO	NA	692	NA	YES	YES	YES	999	NA	1
TCGA.75.6212.01A	FEMALE	NA	StageIIB	T2	N1	M0	1	NA	R0	NA	NA	NA	1340	YES	NO	YES	YES	1516	NA	1
TCGA.62.8399.01A	MALE	62	StageIIIA	T2	N2	M0	4	70	R0	WHITE	NOTHISPANICORLATINO	NA	NA	NA	NO	NO	NO	NA	2696	0
TCGA.78.7148.01A	MALE	71	StageIIB	T2	N1	M0	2	57	R0	WHITE	NA	NA	182	NA	NO	NO	YES	626	NA	1
TCGA.75.7025.01A	MALE	NA	StageIB	T2	N0	M0	3	NA	R0	NA	NA	NA	1481	NA	NO	NO	YES	NA	3305	0
TCGA.44.3918.01A	FEMALE	60	StageIA	T1	N0	M0	3	20	R0	WHITE	NOTHISPANICORLATINO	NA	511	YES	NO	NO	YES	NA	1036	0
TCGA.38.4626.01A	FEMALE	57	NA	T2b	N0	M0	2	40	R0	WHITE	NOTHISPANICORLATINO	NA	2518	NA	NO	NO	YES	NA	3674	0
TCGA.50.6591.01A	FEMALE	63	StageIV	T2	N0	M1	1	NA	NA	WHITE	NOTHISPANICORLATINO	NA	NA	NA	NO	NO	NO	119	NA	1
TCGA.05.4418.01A	MALE	69	StageIIIA	T3	N2	M0	2	25	R0	NA	NA	NA	NA	NA	NA	NA	NA	274	NA	1
TCGA.64.5779.01A	MALE	61	StageIIIA	T2	N2	M0	4	40	R0	WHITE	NOTHISPANICORLATINO	NA	795	YES	YES	YES	YES	NA	864	0
TCGA.55.8090.01A	MALE	80	StageIA	T1a	N0	M0	2	NA	R0	WHITE	NOTHISPANICORLATINO	NA	548	NA	NO	NO	YES	598	6	1
TCGA.75.5125.01A	MALE	NA	StageIIB	T2	N1	M0	3	25	R0	NA	NA	NA	1752	NA	NO	NO	YES	2027	NA	1
TCGA.69.7974.01A	FEMALE	54	StageIIIA	T2a	N2	MX	4	30	NA	WHITE	NOTHISPANICORLATINO	NA	NA	YES	YES	YES	NO	NA	184	0
TCGA.55.8089.01A	MALE	56	StageIA	T1a	N0	M0	2	97	R0	WHITE	NOTHISPANICORLATINO	NO	NA	NA	NO	NO	NO	702	100	1
TCGA.44.7662.01A	MALE	61	StageIB	T2a	N0	MX	2	50	NA	WHITE	NOTHISPANICORLATINO	NA	NA	NA	NO	NO	NO	NA	218	0
TCGA.55.6984.01A	FEMALE	71	StageIIB	T2	N1	M0	NA	NA	NA	WHITE	NOTHISPANICORLATINO	NA	724	YES	NO	YES	YES	760	NA	1
TCGA.44.5644.01A	FEMALE	51	StageIB	T2a	N0	NA	2	17.5	NA	WHITE	NOTHISPANICORLATINO	NA	NA	NA	NO	NO	NO	NA	863	0
TCGA.55.7914.01A	FEMALE	71	StageIIA	T1b	N1	MX	2	5	R0	WHITE	NOTHISPANICORLATINO	YES	NA	YES	NO	YES	NO	187	3	1
TCGA.91.8499.01A	FEMALE	76	StageIA	T1b	N0	MX	2	90	NA	WHITE	NOTHISPANICORLATINO	NA	NA	NA	NO	NO	NO	NA	36	0
TCGA.55.7281.01A	FEMALE	70	StageIA	T1b	N0	M0	4	20	R0	WHITE	NA	NA	339	YES	NO	NO	YES	NA	872	0
TCGA.95.8494.01A	MALE	67	StageIIA	T2a	N1	M0	5	NA	NA	WHITE	NOTHISPANICORLATINO	NA	NA	NA	NO	NO	NO	NA	84	0
TCGA.86.8076.01A	MALE	42	StageIA	T1	N0	M0	1	NA	R0	WHITE	NOTHISPANICORLATINO	NA	NA	YES	NO	YES	NO	NA	993	0
TCGA.44.3917.01B	FEMALE	33	StageIB	T2	N0	M0	2	16	R0	WHITE	NOTHISPANICORLATINO	NA	NA	NA	NO	NO	NO	NA	1183	0
TCGA.L9.A443.01A	FEMALE	63	StageIA	T1a	N0	MX	4	90	R0	WHITE	NOTHISPANICORLATINO	NA	NA	NA	NO	NO	NO	193	116	1
TCGA.38.7271.01A	FEMALE	72	StageIA	T1	N0	M0	4	25	R0	WHITE	NOTHISPANICORLATINO	NA	633	YES	NO	NO	YES	800	NA	1
TCGA.49.AARR.01A	MALE	68	StageIA	T1	N0	MX	3	NA	R0	BLACKORAFRICANAMERICAN	NOTHISPANICORLATINO	NA	1099	NA	NO	NO	YES	NA	4992	0
TCGA.55.7726.01A	FEMALE	72	StageIA	T1b	N0	MX	3	30	R0	WHITE	NOTHISPANICORLATINO	NA	NA	NA	NO	NO	NO	NA	652	0
TCGA.49.AAR4.01A	MALE	51	StageIIIA	T2	N2	MX	2	35	R0	BLACKORAFRICANAMERICAN	NOTHISPANICORLATINO	NA	NA	YES	YES	YES	NO	879	NA	1
TCGA.38.4625.01A	FEMALE	66	StageIB	T2a	N0	M0	2	50	R0	WHITE	NOTHISPANICORLATINO	NA	NA	NA	NO	NO	NA	NA	2973	0
TCGA.62.A472.01A	MALE	70	StageIIB	T3	N0	M0	2	60	R0	WHITE	NOTHISPANICORLATINO	NA	290	NA	NO	NO	YES	NA	910	0
TCGA.MP.A4TA.01A	FEMALE	75	StageIA	T1	N0	M0	4	55	R0	WHITE	NOTHISPANICORLATINO	NA	725	NA	NO	NO	YES	950	NA	1
TCGA.69.7761.01A	MALE	84	StageIB	T2a	N0	MX	3	20	NA	WHITE	NOTHISPANICORLATINO	NA	NA	YES	NO	YES	NO	NA	186	0
TCGA.69.7978.01A	MALE	59	StageIIB	T2b	N1	MX	2	80	NA	WHITE	NOTHISPANICORLATINO	NA	NA	NA	NO	NO	NO	NA	134	0
TCGA.05.4403.01A	MALE	76	StageIB	T2	N0	M0	3	NA	R0	NA	NA	NA	NA	NA	NA	NA	NA	NA	578	0
TCGA.75.5147.01A	FEMALE	NA	StageIB	T2	N0	M0	1	NA	R0	NA	NA	NA	NA	NA	NO	NO	NO	NA	1333	0
TCGA.73.4668.01A	FEMALE	66	StageIIB	T2	N1	M0	4	55	R0	AMERICANINDIANORALASKANATIVE	NOTHISPANICORLATINO	NA	282	YES	NO	YES	YES	NA	467	0
TCGA.49.4505.01A	FEMALE	61	StageIIB	T2	N1	M0	4	74	R0	WHITE	NOTHISPANICORLATINO	NA	417	NA	NO	NO	YES	428	NA	1
TCGA.44.2665.01A	FEMALE	55	StageIIB	T2	N1	M0	1	NA	R0	WHITE	NOTHISPANICORLATINO	NA	NA	YES	NO	YES	NO	NA	1301	0
TCGA.86.A456.01A	FEMALE	78	StageIA	T1a	N0	M0	4	NA	R0	ASIAN	NOTHISPANICORLATINO	NA	NA	NA	NO	NA	NO	NA	896	0
TCGA.49.AAR3.01A	MALE	69	StageIIB	T2	N1	MX	NA	NA	R0	BLACKORAFRICANAMERICAN	NOTHISPANICORLATINO	NA	1893	NA	NO	YES	YES	NA	1893	0
TCGA.55.6968.01A	MALE	61	StageIV	T1	N0	M1	2	NA	NA	WHITE	NOTHISPANICORLATINO	NA	NA	YES	YES	YES	NO	1293	NA	1
TCGA.44.6775.01A	FEMALE	72	StageIB	T2a	N0	MX	4	25	RX	WHITE	HISPANICORLATINO	NA	684	NA	NO	NO	YES	NA	705	0
TCGA.05.5423.01A	MALE	65	StageIIB	T2	N1	M0	3	72	R0	NA	NA	NA	NA	NA	NA	NA	NA	NA	151	0
TCGA.MN.A4N4.01A	MALE	57	StageIA	T1b	N0	M0	2	NA	R0	WHITE	NOTHISPANICORLATINO	NA	NA	NA	NO	NO	NO	NA	1175	0
TCGA.49.6745.01A	MALE	82	StageIIIA	T2a	N2	M0	4	20	NA	WHITE	NA	NO	NA	YES	NO	YES	NO	NA	522	0
TCGA.95.7947.01A	MALE	67	StageIA	T1a	N0	M0	4	100	R0	WHITE	NOTHISPANICORLATINO	NA	NA	NA	NO	NO	NO	NA	477	0
TCGA.86.8281.01A	MALE	75	StageIA	T1	NX	M0	3	30	NA	WHITE	NOTHISPANICORLATINO	NA	NA	NA	NA	NA	NO	NA	0	0
TCGA.50.5942.01A	FEMALE	67	StageIA	T1	N0	M0	4	30	R0	WHITE	NOTHISPANICORLATINO	NA	1378	NA	YES	NO	YES	NA	1847	0
TCGA.NJ.A4YG.01A	MALE	65	StageIB	T2	N0	M0	4	104	NA	WHITE	NA	NA	NA	NA	NO	NO	NO	NA	2261	0
TCGA.44.5645.01A	FEMALE	61	StageIA	T1	NX	NA	3	5	NA	BLACKORAFRICANAMERICAN	NOTHISPANICORLATINO	NA	NA	NA	NO	NO	NO	NA	852	0
TCGA.49.4512.01A	FEMALE	69	StageIIIA	T2	N2	MX	1	NA	R1	WHITE	NOTHISPANICORLATINO	NA	NA	YES	NO	YES	NO	905	157	1
TCGA.64.5775.01A	MALE	71	StageIIIA	T4	N0	M0	2	110	R0	WHITE	NOTHISPANICORLATINO	NA	NA	YES	NO	NO	NO	62	NA	1
TCGA.44.4112.01B	FEMALE	60	StageIB	T2a	N0	M0	3	30	R0	WHITE	NOTHISPANICORLATINO	NA	619	YES	NO	YES	YES	808	722	1
TCGA.97.A4M6.01A	FEMALE	45	StageIA	T1a	N0	M0	1	NA	NA	WHITE	NOTHISPANICORLATINO	NO	NA	NA	NO	NO	NO	NA	568	0
TCGA.95.7944.01A	MALE	71	StageIA	T1a	N0	M0	2	50	R0	WHITE	NOTHISPANICORLATINO	NA	NA	NA	NO	NO	NO	NA	377	0
TCGA.55.7573.01A	FEMALE	72	StageIA	T1b	N0	MX	3	NA	NA	WHITE	NOTHISPANICORLATINO	NA	NA	NA	NO	NO	NO	NA	487	0
TCGA.75.5146.01A	MALE	NA	StageIB	T2	N0	M0	3	NA	R0	NA	NA	NA	1773	NA	NO	NO	YES	NA	2368	0
TCGA.50.6594.01A	FEMALE	79	StageIIIA	T3	N2	M0	4	NA	NA	BLACKORAFRICANAMERICAN	NOTHISPANICORLATINO	NO	285	NA	NO	NO	YES	370	NA	1
TCGA.97.A4M1.01A	FEMALE	52	StageIA	T1a	N0	M0	3	3	NA	WHITE	NOTHISPANICORLATINO	NA	NA	NA	NO	NO	NO	NA	601	0
TCGA.05.4390.01A	FEMALE	58	StageIB	T2	N0	M0	4	15	R0	NA	NA	NA	395	YES	NO	YES	YES	NA	1126	0
TCGA.73.4676.01A	MALE	45	StageIIA	T2a	N1	M0	4	48	R0	WHITE	NOTHISPANICORLATINO	NA	NA	YES	YES	YES	NO	281	164	1
TCGA.05.4410.01A	MALE	62	StageIB	T2	N0	M0	4	98	RX	NA	NA	NA	NA	NA	NA	NA	NA	NA	0	0
TCGA.55.6543.01A	FEMALE	60	StageIA	T1b	N0	MX	4	60	NA	WHITE	NA	NA	NA	NA	NO	NO	NO	NA	435	0
TCGA.86.8668.01A	FEMALE	61	StageIA	T1b	N0	M0	1	NA	R0	WHITE	NOTHISPANICORLATINO	NA	NA	NA	NO	NO	NO	NA	423	0
TCGA.38.4628.01A	FEMALE	65	StageIIB	T2	N1	M0	1	NA	R0	WHITE	NOTHISPANICORLATINO	NA	1083	YES	NO	NO	YES	1492	NA	1
TCGA.97.8171.01A	MALE	81	StageIV	T2a	N2	M1a	2	65	NA	ASIAN	NOTHISPANICORLATINO	NO	441	NA	NO	YES	YES	NA	568	0
TCGA.49.6744.01A	FEMALE	64	StageIIA	T2a	N1	MX	4	20	R0	WHITE	NA	YES	NA	YES	NO	YES	NO	NA	1683	0
TCGA.78.7156.01A	MALE	62	StageIV	T4	N1	M1	3	84	R0	WHITE	NA	NA	NA	NA	NO	NO	NA	976	NA	1
TCGA.55.8091.01A	MALE	74	StageIB	T2	N0	MX	3	NA	R0	WHITE	NOTHISPANICORLATINO	NA	NA	NA	NO	NO	NO	NA	600	0
TCGA.55.8507.01A	MALE	53	StageIA	T1a	N0	MX	2	120	R0	WHITE	NOTHISPANICORLATINO	NA	NA	NA	NO	NO	NO	NA	418	0
TCGA.44.2666.01B	MALE	43	StageIB	T2	N0	M0	2	30	R0	WHITE	HISPANICORLATINO	NA	NA	NA	NO	NO	NO	97	97	1
TCGA.95.7562.01A	MALE	71	StageIIA	T2a	N1	M0	3	10	RX	BLACKORAFRICANAMERICAN	NOTHISPANICORLATINO	NA	NA	YES	NO	YES	NO	87	NA	1
TCGA.49.AARE.01A	FEMALE	51	StageIA	T1	N0	MX	4	15	R0	BLACKORAFRICANAMERICAN	NOTHISPANICORLATINO	NA	388	NA	NO	NO	YES	1229	NA	1
TCGA.64.5774.01A	MALE	60	StageIB	T2	N0	M0	4	45	R0	WHITE	NOTHISPANICORLATINO	NA	246	NA	NO	NO	YES	NA	2676	0
TCGA.55.6971.01A	FEMALE	59	StageIB	T2	N0	MX	4	60	R0	WHITE	NA	NA	NA	NA	NO	NO	NO	NA	1400	0
TCGA.67.3773.01A	FEMALE	84	StageIB	T2	N0	M0	3	NA	R0	WHITE	NOTHISPANICORLATINO	NA	NA	NA	NA	NA	NA	NA	427	0
TCGA.O1.A52J.01A	FEMALE	74	StageIA	T1	N0	MX	3	45	NA	WHITE	NOTHISPANICORLATINO	NA	898	NA	NO	NO	YES	1798	NA	1
TCGA.50.5072.01A	MALE	74	StageIIIA	T2	N2	M0	3	15	NA	WHITE	NOTHISPANICORLATINO	NA	213	YES	YES	YES	YES	250	246	1
TCGA.86.8055.01A	MALE	79	StageIIA	T2a	N1	M0	2	60	R0	WHITE	NOTHISPANICORLATINO	NA	NA	NA	NO	NO	NO	124	10	1
TCGA.78.8662.01A	FEMALE	53	StageIB	T2	N0	M0	2	45	R0	NA	NA	NA	3044	NA	NO	NO	YES	3361	NA	1
TCGA.95.7567.01A	MALE	61	StageIIB	T2b	N1	M0	4	NA	NA	WHITE	NOTHISPANICORLATINO	NA	NA	YES	NO	YES	NO	NA	568	0
TCGA.62.A46O.01A	FEMALE	65	StageIB	T2	N0	M0	2	48	R0	WHITE	NOTHISPANICORLATINO	NA	943	NA	NO	NO	YES	1454	NA	1
TCGA.83.5908.01A	FEMALE	59	StageIA	T1	N0	M0	4	69	R0	WHITE	NOTHISPANICORLATINO	NA	NA	NA	NO	NO	NO	NA	824	0
TCGA.55.A492.01A	FEMALE	70	StageIA	T1a	N0	MX	3	35	R0	WHITE	NOTHISPANICORLATINO	NA	NA	NA	NO	NO	NO	NA	596	0
TCGA.67.3772.01A	FEMALE	82	StageIB	T2	N0	M0	1	NA	NA	WHITE	NOTHISPANICORLATINO	NA	NA	NA	NA	NA	NA	NA	573	0
TCGA.97.8175.01A	FEMALE	55	StageIB	T2a	N0	M0	3	NA	NA	WHITE	NOTHISPANICORLATINO	NO	294	YES	NO	NO	YES	NA	551	0
TCGA.55.6982.01A	FEMALE	79	StageIIB	T2	N1	M0	1	NA	NA	WHITE	NA	NA	183	YES	NO	NO	YES	995	NA	1
TCGA.91.A4BC.01A	MALE	59	StageIIA	T2b	N0	MX	4	30	NA	WHITE	NOTHISPANICORLATINO	NA	NA	NA	NA	NA	NA	NA	44	0
TCGA.05.4422.01A	MALE	68	StageIB	T2	N0	M0	4	147	R0	NA	NA	NA	NA	NA	NA	NA	NA	NA	365	0
TCGA.86.8075.01A	FEMALE	66	StageIB	T2	N0	M0	1	NA	R0	WHITE	NOTHISPANICORLATINO	NA	199	YES	NO	NO	YES	694	479	1
TCGA.62.A471.01A	MALE	64	StageIIB	T2b	N1	M0	4	30	R0	WHITE	NOTHISPANICORLATINO	NA	NA	YES	NO	YES	NO	NA	1246	0
TCGA.05.4398.01A	FEMALE	47	StageIIIB	T4	N3	M0	2	72	R0	NA	NA	NA	NA	YES	NO	YES	NO	NA	1431	0
TCGA.97.7554.01A	FEMALE	83	StageIIIA	T2a	N2	M0	3	30	R0	WHITE	NOTHISPANICORLATINO	YES	NA	YES	NO	YES	NO	NA	775	0
TCGA.75.6206.01A	MALE	NA	StageIB	T2	N0	M0	3	20	R0	NA	NA	NA	NA	NA	NO	NO	NO	NA	2590	0
TCGA.55.6642.01A	MALE	63	StageIB	T2	N0	MX	2	NA	R0	WHITE	NA	NA	NA	NA	NO	NO	NO	NA	2449	0
TCGA.91.6830.01A	FEMALE	65	StageIIA	T1	N1	MX	4	12	NA	WHITE	NOTHISPANICORLATINO	NA	18	NA	NO	NO	YES	NA	60	0
TCGA.44.2661.01A	FEMALE	69	StageIA	T1	N0	M0	1	NA	R0	WHITE	NOTHISPANICORLATINO	NA	NA	NA	NO	NO	NO	NA	1159	0
TCGA.44.6148.01A	MALE	60	StageIA	T1b	N0	M0	3	60	RX	WHITE	NOTHISPANICORLATINO	NO	NA	NA	NO	NO	NO	NA	704	0
TCGA.35.5375.01A	MALE	61	StageIIIA	T2	N2	M0	4	35	R0	WHITE	NOTHISPANICORLATINO	NA	NA	NA	NA	NA	NA	NA	264	0
TCGA.MP.A4T8.01A	MALE	68	StageIIIA	T2	N2	M0	3	25	R0	NA	NA	NA	NA	YES	NO	YES	NA	161	NA	1
TCGA.78.7167.01A	MALE	77	StageIV	T2	N0	M1	2	64	R0	WHITE	NA	NA	726	NA	NO	NO	YES	2681	NA	1
TCGA.44.A47B.01A	MALE	79	StageIB	T2a	N0	M0	3	4.5	R0	WHITE	NOTHISPANICORLATINO	NA	NA	NA	NO	NO	NO	NA	287	0
TCGA.62.A46Y.01A	FEMALE	70	StageIIIA	T2	N2	M0	1	NA	R0	WHITE	NOTHISPANICORLATINO	NA	314	YES	YES	YES	YES	414	NA	1
TCGA.05.4430.01A	FEMALE	59	StageIB	T2	N0	M0	4	80	R0	NA	NA	NA	NA	NA	NA	NA	NO	NA	761	0
TCGA.55.6712.01A	MALE	71	StageIIA	T2a	N1	MX	4	NA	R1	WHITE	NA	NA	NA	YES	NO	YES	NO	171	24	1
TCGA.67.3771.01A	FEMALE	77	StageIA	T1	N0	M0	4	NA	R0	BLACKORAFRICANAMERICAN	NOTHISPANICORLATINO	NA	NA	NA	NA	NA	NA	NA	610	0
TCGA.55.6978.01A	MALE	81	StageIIA	T2b	N0	MX	1	NA	NA	WHITE	NOTHISPANICORLATINO	NA	42	NA	NO	NO	YES	176	NA	1
TCGA.86.6851.01A	FEMALE	73	StageIIA	T1b	N1	M0	2	52	NA	WHITE	NOTHISPANICORLATINO	NA	NA	NA	NO	NO	NO	NA	179	0
TCGA.55.6983.01A	MALE	81	StageIIB	T2	N1	M0	4	60	R0	WHITE	NOTHISPANICORLATINO	NA	NA	YES	NO	YES	NO	NA	2823	0
TCGA.55.1592.01A	MALE	65	StageIA	T2	N0	M0	4	NA	R0	WHITE	NOTHISPANICORLATINO	NA	452	NA	NO	NO	YES	701	NA	1
TCGA.86.8056.01A	FEMALE	63	StageIIIA	T4	N0	M0	3	36	R0	WHITE	NOTHISPANICORLATINO	NA	NA	NA	NA	NA	NO	NA	139	0
TCGA.4B.A93V.01A	FEMALE	52	StageIA	T1b	N0	M0	4	30	R0	BLACKORAFRICANAMERICAN	NOTHISPANICORLATINO	NA	251	NA	YES	NO	YES	300	254	1
TCGA.44.2668.01A	MALE	51	StageIB	T2	N0	M0	4	60	R0	WHITE	NOTHISPANICORLATINO	NA	433	NA	NO	NO	YES	761	246	1
TCGA.55.8085.01A	MALE	64	StageIA	T1b	N0	M0	2	NA	R0	WHITE	NOTHISPANICORLATINO	NA	NA	NA	NO	NO	NO	NA	904	0
TCGA.78.7145.01A	FEMALE	52	StageIV	T4	N1	M1	4	25	R1	WHITE	NA	NA	422	YES	NO	YES	YES	826	NA	1
TCGA.86.8669.01A	MALE	64	StageIA	T1b	N0	M0	2	47	R0	WHITE	NOTHISPANICORLATINO	NA	849	YES	NO	NO	YES	NA	938	0
TCGA.78.8660.01A	MALE	69	StageIIB	T2	N1	M0	4	11	R0	NA	NA	NA	242	NA	YES	NO	YES	321	NA	1
TCGA.95.7039.01A	FEMALE	54	StageIIB	T3	N0	MX	2	34	NA	WHITE	NOTHISPANICORLATINO	NA	1258	NA	NO	NO	YES	NA	1272	0
TCGA.91.6828.01A	MALE	70	StageIA	T1a	N0	M0	3	NA	R0	WHITE	NOTHISPANICORLATINO	NA	NA	NA	NO	NO	NO	NA	323	0
TCGA.78.7535.01A	MALE	45	StageIB	T2	N0	M0	2	35	R0	WHITE	NA	NA	809	YES	NO	YES	YES	949	NA	1
TCGA.86.8359.01A	MALE	52	StageIIIA	T3	N2	M0	2	36	R0	WHITE	NOTHISPANICORLATINO	NA	NA	NA	NA	NA	NA	444	26	1
TCGA.05.4405.01A	FEMALE	74	StageIB	T2	N0	M0	4	65	R0	NA	NA	NA	NA	NA	NO	NO	NO	NA	610	0
TCGA.55.7994.01A	MALE	81	StageIIB	T3	N0	MX	2	28	R0	WHITE	NOTHISPANICORLATINO	NA	NA	YES	NO	YES	NO	NA	603	0
TCGA.44.A47A.01A	FEMALE	78	StageIB	T2a	N0	MX	4	80	R0	WHITE	NOTHISPANICORLATINO	NA	400	NA	NO	NO	YES	NA	466	0
TCGA.44.4112.01A	FEMALE	60	StageIB	T2a	N0	M0	3	30	R0	WHITE	NOTHISPANICORLATINO	NA	619	YES	NO	YES	YES	808	722	1
TCGA.NJ.A55O.01A	FEMALE	56	StageIIA	T1b	N1	M0	4	30	NA	WHITE	NOTHISPANICORLATINO	NA	NA	NA	NO	NO	NO	NA	13	0
TCGA.55.7570.01A	MALE	60	StageIA	T1a	N0	MX	2	NA	R0	BLACKORAFRICANAMERICAN	NOTHISPANICORLATINO	NA	NA	NA	NO	NO	NO	NA	824	0
TCGA.44.6778.01A	MALE	59	StageIA	T1	N0	MX	4	15	NA	BLACKORAFRICANAMERICAN	NA	NA	NA	NA	NO	NO	NO	NA	1864	0
TCGA.91.6829.01A	MALE	78	StageIB	T2	N0	MX	4	94.5	R0	WHITE	NOTHISPANICORLATINO	NA	NA	NA	NO	NO	NO	1258	NA	1
TCGA.55.7283.01A	FEMALE	76	StageIIIA	T3	N2	MX	3	5	NA	WHITE	NOTHISPANICORLATINO	NA	NA	YES	NO	YES	NO	NA	609	0
TCGA.55.8096.01A	FEMALE	67	StageIB	T2a	N0	MX	2	104	NA	WHITE	NOTHISPANICORLATINO	NA	566	NA	NO	NO	YES	719	47	1
TCGA.L4.A4E5.01A	FEMALE	48	StageI	T1	N0	M0	4	33	R0	WHITE	NOTHISPANICORLATINO	NA	NA	NA	NO	NO	NO	NA	578	0
TCGA.75.5126.01A	FEMALE	NA	StageIIIA	T3	N2	M0	4	40	R2	NA	NA	NA	NA	NA	NO	NO	YES	NA	NA	0
TCGA.05.4426.01A	MALE	71	StageIB	T2	N0	M0	3	20	R0	NA	NA	NA	457	NA	NA	NA	YES	NA	791	0
TCGA.55.A57B.01A	FEMALE	80	StageIA	T1b	N0	M0	1	NA	R0	BLACKORAFRICANAMERICAN	NOTHISPANICORLATINO	NA	NA	NA	NO	NO	NO	NA	546	0
TCGA.64.5815.01A	MALE	74	StageIIB	T2	N1	M0	3	30	R0	WHITE	NOTHISPANICORLATINO	NA	NA	YES	NO	YES	NO	NA	866	0
TCGA.55.8508.01A	FEMALE	60	StageIIA	T2a	N1	MX	2	NA	R0	BLACKORAFRICANAMERICAN	NOTHISPANICORLATINO	NA	NA	YES	NO	YES	NO	NA	617	0
TCGA.44.6147.01A	FEMALE	67	StageIA	T1b	NX	M0	3	NA	NA	WHITE	NOTHISPANICORLATINO	NA	NA	NA	NO	NO	NO	NA	845	0
TCGA.44.5645.01B	FEMALE	61	StageIA	T1	NX	NA	3	5	NA	BLACKORAFRICANAMERICAN	NOTHISPANICORLATINO	NA	NA	NA	NO	NO	NO	NA	852	0
TCGA.50.6595.01A	FEMALE	74	StageIIIA	T2	N2	M0	3	NA	NA	WHITE	NOTHISPANICORLATINO	NA	182	YES	YES	YES	YES	189	NA	1
TCGA.44.2668.01B	MALE	51	StageIB	T2	N0	M0	4	60	R0	WHITE	NOTHISPANICORLATINO	NA	433	NA	NO	NO	YES	761	246	1
TCGA.49.4507.01A	FEMALE	73	StageIIIA	T3	N1	M0	4	78	R0	WHITE	NOTHISPANICORLATINO	NA	158	YES	YES	YES	YES	268	NA	1
TCGA.MP.A4SV.01A	MALE	67	StageIB	T2	N0	M0	2	110	R0	NA	NA	NA	NA	NA	NO	NO	NA	2620	NA	1
TCGA.86.8073.01A	MALE	58	StageIB	T2a	N0	M0	2	40	R0	WHITE	NOTHISPANICORLATINO	NA	NA	NA	NO	NO	NO	NA	740	0
TCGA.05.4424.01A	MALE	70	StageIIB	T3	N0	M0	4	50	R1	NA	NA	NA	153	NA	YES	YES	YES	NA	913	0
TCGA.91.6847.01A	FEMALE	62	StageIB	T2	N0	MX	3	NA	NA	WHITE	NOTHISPANICORLATINO	NA	772	NA	YES	NO	YES	NA	842	0
TCGA.73.4666.01A	FEMALE	52	StageIV	T1	N0	M1	4	10	R0	WHITE	NOTHISPANICORLATINO	NA	NA	YES	YES	YES	YES	NA	800	0
TCGA.55.1594.01A	MALE	68	StageIIIA	T2	N2	M0	2	NA	R0	WHITE	NOTHISPANICORLATINO	NA	NA	NA	NA	NA	NA	NA	1178	0
TCGA.86.8278.01A	FEMALE	63	StageIIB	T2	N1	M0	1	NA	R0	WHITE	NOTHISPANICORLATINO	NA	29	YES	NO	NO	YES	NA	944	0
TCGA.93.A4JO.01A	MALE	70	StageIA	T1a	N0	MX	4	50	RX	WHITE	NOTHISPANICORLATINO	NA	NA	NA	NO	NO	NO	33	NA	1
TCGA.93.A4JP.01A	MALE	64	StageIV	TX	NX	M1b	1	NA	RX	ASIAN	NOTHISPANICORLATINO	NA	497	YES	NO	YES	YES	NA	578	0
TCGA.71.6725.01A	FEMALE	48	StageIB	T2	N0	M0	2	NA	RX	ASIAN	NOTHISPANICORLATINO	NA	164	YES	NO	YES	YES	NA	256	0
TCGA.97.A4M7.01A	MALE	74	StageIA	T1b	N0	M0	3	40	R0	WHITE	NOTHISPANICORLATINO	NO	NA	NA	NO	NO	NO	NA	629	0
TCGA.55.8620.01A	MALE	60	StageIV	T1a	N1	M1b	4	154	R0	WHITE	NOTHISPANICORLATINO	NA	NA	NA	YES	NO	NO	375	66	1
TCGA.97.8179.01A	MALE	72	StageIA	T1a	N0	M0	3	60	NA	WHITE	NOTHISPANICORLATINO	NO	NA	NA	NO	NO	NO	NA	435	0
TCGA.55.7576.01A	MALE	54	StageIB	T2a	N0	M0	2	NA	R0	BLACKORAFRICANAMERICAN	NOTHISPANICORLATINO	NA	NA	YES	NO	YES	NO	NA	670	0
TCGA.78.8655.01A	FEMALE	77	StageIA	T1	N0	M0	4	10	R0	NA	NA	NA	NA	NA	NO	NO	NA	NA	2360	0
TCGA.50.6592.01A	FEMALE	71	StageIB	T2	N0	M0	4	NA	NA	WHITE	NOTHISPANICORLATINO	NA	NA	NA	YES	NO	NO	777	NA	1
TCGA.L9.A50W.01A	MALE	75	StageIIA	T1b	N1	MX	3	19	R0	BLACKORAFRICANAMERICAN	NOTHISPANICORLATINO	NA	389	NA	NO	NO	YES	442	266	1
TCGA.MP.A4TI.01A	MALE	72	StageIIA	T2a	N1	M0	3	35	R0	WHITE	NOTHISPANICORLATINO	YES	84	NA	NA	NA	YES	429	NA	1
TCGA.86.7955.01A	MALE	62	StageIB	T2a	N0	M0	1	NA	RX	WHITE	NOTHISPANICORLATINO	NA	820	YES	YES	YES	YES	NA	1072	0
TCGA.44.7659.01A	MALE	70	StageIA	T1b	N0	MX	2	40	NA	WHITE	NOTHISPANICORLATINO	NA	NA	NA	NO	NO	NO	NA	691	0
TCGA.55.A491.01A	FEMALE	81	StageIA	T1b	N0	MX	3	45	R0	WHITE	NOTHISPANICORLATINO	NA	NA	NA	NO	NO	NO	NA	626	0
TCGA.99.8032.01A	MALE	61	StageIA	T1a	N0	M0	2	90	R0	WHITE	NOTHISPANICORLATINO	YES	NA	NA	NO	NO	NA	NA	44	0
TCGA.62.A46V.01A	FEMALE	78	StageIB	T2	N0	M0	3	NA	R0	WHITE	NOTHISPANICORLATINO	NA	NA	NA	NO	NO	NO	NA	2199	0
TCGA.55.A4DG.01A	MALE	71	StageIA	T1b	N0	MX	4	100	R0	WHITE	NOTHISPANICORLATINO	NA	NA	NA	NO	NO	NO	NA	608	0
TCGA.MP.A4TJ.01A	FEMALE	62	StageIA	T1	N0	M0	2	NA	R0	NA	NA	NA	NA	NA	NO	NO	NA	339	NA	1
TCGA.78.7149.01A	MALE	71	StageIIIB	T4	N0	M0	2	115	R0	WHITE	NA	NA	NA	NA	NO	NO	NA	NA	3940	0
TCGA.50.5044.01A	FEMALE	72	StageIIIB	T4	N1	M0	NA	NA	NA	WHITE	NOTHISPANICORLATINO	NA	483	NA	YES	NO	YES	624	NA	1
TCGA.55.7815.01A	MALE	76	StageIB	T2a	N0	MX	1	NA	R0	NA	NA	NA	466	YES	NO	NO	YES	NA	773	0
TCGA.44.3917.01A	FEMALE	33	StageIB	T2	N0	M0	2	16	R0	WHITE	NOTHISPANICORLATINO	NA	NA	NA	NO	NO	NO	NA	1183	0
TCGA.50.5045.01A	FEMALE	57	NA	T2	N1	M0	NA	NA	NA	BLACKORAFRICANAMERICAN	NOTHISPANICORLATINO	NA	1433	NA	YES	NA	YES	2174	NA	1
TCGA.55.A494.01A	FEMALE	61	StageIB	T2a	N0	MX	3	7	R0	WHITE	NOTHISPANICORLATINO	YES	NA	NA	NO	NO	NO	NA	481	0
TCGA.55.7728.01A	FEMALE	64	StageIB	T2a	N0	MX	4	30	R0	WHITE	NOTHISPANICORLATINO	NA	NA	NA	NO	NO	NO	NA	704	0
TCGA.05.4420.01A	MALE	41	StageIB	T2	N0	M0	2	38	R0	NA	NA	NA	NA	NA	NO	NO	NO	NA	912	0
TCGA.NJ.A4YF.01A	FEMALE	50	StageIA	T1	N0	M0	3	30	NA	BLACKORAFRICANAMERICAN	NOTHISPANICORLATINO	NA	NA	NA	NO	NO	NO	NA	2161	0
TCGA.55.7907.01A	MALE	77	StageIIA	T2a	N1	MX	3	80	R0	WHITE	NOTHISPANICORLATINO	NA	294	NA	NO	NO	YES	343	16	1
TCGA.49.AAR2.01A	MALE	64	StageIB	T2	N0	MX	4	NA	R0	BLACKORAFRICANAMERICAN	NOTHISPANICORLATINO	NA	NA	YES	NO	YES	NO	NA	2224	0
TCGA.MP.A4TE.01A	MALE	56	StageIIA	T2b	N0	MX	4	40	RX	WHITE	NOTHISPANICORLATINO	YES	226	NA	NO	NO	YES	896	NA	1
TCGA.44.2656.01B	MALE	59	StageIB	T2	N0	M0	4	23	NA	WHITE	NOTHISPANICORLATINO	NA	568	NA	NO	NO	YES	NA	1429	0
TCGA.55.A48X.01A	FEMALE	63	StageIIA	T1b	N1	M0	4	36	R0	WHITE	NOTHISPANICORLATINO	NA	615	YES	NO	YES	YES	NA	689	0
TCGA.55.8203.01A	FEMALE	69	StageIA	T1b	N0	M0	2	50	R0	WHITE	NOTHISPANICORLATINO	NA	NA	NA	NO	NO	NO	NA	547	0
TCGA.55.8205.01A	FEMALE	76	StageIIA	T2b	N0	M0	4	30	R0	WHITE	NOTHISPANICORLATINO	NO	495	YES	NO	YES	YES	NA	599	0
TCGA.55.8206.01A	MALE	56	StageIA	T1b	N0	M0	1	NA	R0	WHITE	NOTHISPANICORLATINO	NA	NA	NA	NO	NO	NO	NA	888	0
TCGA.49.4514.01A	FEMALE	79	StageIA	T1	N0	M0	3	65	R0	WHITE	NA	NA	NA	NA	NO	NO	NO	NA	1700	0
TCGA.44.3918.01B	FEMALE	60	StageIA	T1	N0	M0	3	20	R0	WHITE	NOTHISPANICORLATINO	NA	511	YES	NO	NO	YES	NA	1036	0
TCGA.44.6146.01B	MALE	64	StageIIB	T3	N0	M0	3	15	NA	WHITE	NOTHISPANICORLATINO	NA	631	YES	NO	YES	YES	NA	728	0
TCGA.44.3919.01A	FEMALE	71	StageIA	T1	N0	M0	1	NA	R0	WHITE	NOTHISPANICORLATINO	NA	921	NA	NO	NO	YES	1026	190	1
TCGA.55.7911.01A	FEMALE	70	StageIA	T1a	N0	MX	3	96	R0	WHITE	NOTHISPANICORLATINO	NA	515	NA	NO	NO	YES	NA	537	0
TCGA.97.8552.01A	FEMALE	55	StageI	T1a	N0	MX	1	NA	NA	WHITE	NOTHISPANICORLATINO	NO	NA	NA	NO	NO	NO	NA	626	0
TCGA.05.5420.01A	MALE	67	StageIIIA	T2	N2	M0	4	40	R0	NA	NA	NA	245	NA	NA	NA	YES	NA	457	0
TCGA.78.7537.01A	MALE	72	StageIB	T2	N0	M0	3	20	R0	NA	NA	NA	NA	NA	NO	NO	NA	1622	NA	1
TCGA.73.4670.01A	FEMALE	69	StageIV	T2	N0	M1	4	30	R0	WHITE	NOTHISPANICORLATINO	NA	NA	YES	NO	YES	NO	NA	131	0
TCGA.91.6849.01A	FEMALE	75	StageIIIA	T2	N2	MX	3	30	NA	BLACKORAFRICANAMERICAN	NOTHISPANICORLATINO	NA	NA	NA	NA	NA	NA	NA	35	0
TCGA.L9.A743.01A	MALE	56	StageIIA	T2a	N1	M0	2	40.5	R0	BLACKORAFRICANAMERICAN	NOTHISPANICORLATINO	NA	NA	YES	NO	YES	NO	NA	664	0
TCGA.78.7633.01A	MALE	67	StageIB	T2	N0	M0	4	94	R0	WHITE	NA	NA	1450	NA	NA	NA	YES	1528	994	1
TCGA.64.1678.01A	FEMALE	70	NA	T2b	N0	M0	3	20	R0	WHITE	NOTHISPANICORLATINO	NA	NA	YES	NO	YES	NO	NA	1189	0
TCGA.44.6146.01A	MALE	64	StageIIB	T3	N0	M0	3	15	NA	WHITE	NOTHISPANICORLATINO	NA	631	YES	NO	YES	YES	NA	728	0
TCGA.78.7146.01A	FEMALE	71	StageIIIA	T2	N2	M0	4	6	R0	WHITE	NA	NA	NA	NA	NO	NO	NA	173	NA	1
TCGA.44.2662.01B	MALE	65	StageIB	T2	N0	M0	3	56	R0	WHITE	NOTHISPANICORLATINO	NA	245	YES	NO	YES	YES	NA	1280	0
TCGA.99.AA5R.01A	FEMALE	70	StageIA	T1a	N0	M0	2	46	R0	BLACKORAFRICANAMERICAN	NOTHISPANICORLATINO	YES	NA	NA	NO	NO	NO	NA	658	0
TCGA.44.6145.01A	FEMALE	62	StageIA	T1	N0	M0	4	75	NA	WHITE	NOTHISPANICORLATINO	NO	NA	NA	NO	NO	NO	NA	595	0
TCGA.38.6178.01A	FEMALE	70	StageIIIA	T2b	N2	NA	1	NA	R1	WHITE	NOTHISPANICORLATINO	NO	NA	YES	NO	YES	NO	NA	448	0
TCGA.05.4384.01A	MALE	66	StageIIIA	T2	N2	M0	3	20	RX	NA	NA	NA	183	YES	YES	YES	YES	NA	426	0
TCGA.93.7348.01A	FEMALE	75	StageIA	T1a	N0	MX	4	42	R0	WHITE	NOTHISPANICORLATINO	NA	NA	NA	NO	NO	NO	NA	531	0
TCGA.86.8279.01A	MALE	46	StageIIA	T2a	N1	M0	1	NA	R0	WHITE	NOTHISPANICORLATINO	NA	NA	YES	YES	YES	NO	NA	949	0
TCGA.97.A4M5.01A	MALE	83	StageIA	T1b	N0	M0	3	6	NA	WHITE	NOTHISPANICORLATINO	YES	NA	NA	NO	NO	NO	NA	634	0
TCGA.38.4631.01A	FEMALE	72	StageIB	T2	N0	M0	4	40	R0	WHITE	NOTHISPANICORLATINO	NA	NA	NA	NO	NO	YES	354	NA	1
TCGA.86.8671.01A	FEMALE	72	StageIIB	T2b	N1	M0	1	NA	R0	WHITE	NOTHISPANICORLATINO	NA	NA	YES	NO	YES	NO	NA	839	0
TCGA.95.7948.01A	FEMALE	42	StageIB	T2a	N0	M0	3	.15	R0	WHITE	NOTHISPANICORLATINO	NA	NA	NA	NO	NO	NO	NA	476	0
TCGA.L9.A5IP.01A	FEMALE	40	StageIV	T3	N2	M1b	4	NA	R1	BLACKORAFRICANAMERICAN	NOTHISPANICORLATINO	NA	49	NA	NO	NO	YES	58	NA	1
TCGA.99.8028.01A	FEMALE	50	StageIA	T1a	N0	M0	4	30	R0	BLACKORAFRICANAMERICAN	NOTHISPANICORLATINO	YES	NA	NA	NO	NO	NO	NA	1118	0
TCGA.55.7903.01A	MALE	64	StageIA	T1b	N0	MX	2	40	R0	WHITE	NOTHISPANICORLATINO	NA	NA	NA	NO	NO	NO	NA	567	0
TCGA.69.7980.01A	FEMALE	70	StageI	T1b	N0	M0	4	80	NA	WHITE	NOTHISPANICORLATINO	NA	NA	NA	NO	NO	NO	NA	411	0
TCGA.44.A4SS.01A	MALE	73	StageIA	T1b	N0	M0	4	90	NA	WHITE	NOTHISPANICORLATINO	NA	NA	NA	NO	NO	NO	NA	415	0
TCGA.L4.A4E6.01A	MALE	67	StageIA	T1	N0	M0	3	30	R0	WHITE	NOTHISPANICORLATINO	NA	NA	NA	NO	NO	NO	NA	435	0
TCGA.55.7574.01A	FEMALE	64	StageIB	T2a	N0	M0	4	2	R1	WHITE	NOTHISPANICORLATINO	NA	478	YES	YES	YES	YES	995	95	1
TCGA.49.AARN.01A	FEMALE	56	StageIA	T1	N0	MX	5	NA	R0	BLACKORAFRICANAMERICAN	NOTHISPANICORLATINO	NA	NA	NA	NO	NO	NA	1135	NA	1
TCGA.97.8176.01A	MALE	63	StageIIIA	T3	N1	M0	4	40	R0	WHITE	NOTHISPANICORLATINO	YES	39	YES	YES	YES	YES	468	252	1
TCGA.55.6980.01A	MALE	56	StageIA	T1	N0	M0	1	NA	R0	WHITE	NA	NA	NA	NA	NO	NO	NO	NA	2109	0
TCGA.64.1681.01A	FEMALE	61	StageIA	T1	N0	M0	3	NA	R0	WHITE	NOTHISPANICORLATINO	NO	439	YES	NO	NO	YES	1167	NA	1
TCGA.50.5066.01A	MALE	72	StageIB	T2	N0	M0	1	NA	R0	BLACKORAFRICANAMERICAN	NOTHISPANICORLATINO	NO	477	YES	NO	YES	YES	NA	1442	0
TCGA.MP.A4TK.01A	FEMALE	56	StageIIB	T2	N1	MX	4	28	R0	NA	NA	NA	397	NA	NO	NO	YES	582	NA	1
TCGA.J2.A4AE.01A	FEMALE	77	StageIA	T1a	N0	MX	1	NA	R0	WHITE	NOTHISPANICORLATINO	NA	NA	NA	NO	NO	NO	NA	1079	0
TCGA.44.8119.01A	MALE	73	StageIIB	T3	N0	M0	2	50	NA	WHITE	NOTHISPANICORLATINO	NA	NA	NA	NO	NO	NO	NA	285	0
TCGA.80.5608.01A	FEMALE	NA	StageIA	T1	N0	M0	2	26	R0	NA	NA	NA	NA	NA	NO	NO	NO	NA	2832	0
TCGA.62.8395.01A	FEMALE	80	StageIIB	T3	N0	M0	1	NA	R0	WHITE	NOTHISPANICORLATINO	NA	500	NA	NO	NO	YES	NA	1216	0
TCGA.86.8074.01A	FEMALE	62	StageIIA	T1b	N1	M0	2	40	R0	WHITE	NOTHISPANICORLATINO	NA	NA	NA	NA	NA	NA	NA	24	0
TCGA.MP.A4SY.01A	MALE	61	StageIIB	T2	N1	M0	4	40	R0	WHITE	NOTHISPANICORLATINO	NA	489	NA	NO	NO	YES	1501	NA	1
TCGA.50.8459.01A	MALE	68	StageIIB	T3	N0	M0	2	10	NA	WHITE	NOTHISPANICORLATINO	YES	432	YES	NO	YES	YES	NA	1119	0
TCGA.55.8094.01A	MALE	51	StageIV	T2b	N0	M1b	4	70	R0	WHITE	NOTHISPANICORLATINO	NA	NA	NA	YES	YES	NO	NA	541	0
TCGA.NJ.A4YI.01A	FEMALE	87	StageIIIA	T2	N2	M0	3	3	NA	WHITE	NA	NA	NA	NA	NO	NO	NO	4	NA	1
TCGA.62.A46P.01A	MALE	65	StageIB	T2	N0	M0	4	40	R0	WHITE	NOTHISPANICORLATINO	NA	267	NA	NO	NO	YES	594	NA	1
TCGA.71.8520.01A	FEMALE	60	StageIB	T2	N0	M0	1	NA	R0	ASIAN	NOTHISPANICORLATINO	NO	179	NA	YES	NO	YES	210	3	1
TCGA.99.8025.01A	FEMALE	72	StageIIIA	T3	N2	M0	4	20	R0	BLACKORAFRICANAMERICAN	NOTHISPANICORLATINO	NO	NA	YES	NO	YES	NO	NA	1060	0
TCGA.67.6215.01A	FEMALE	52	StageIB	T2a	N0	M0	1	NA	R0	WHITE	NOTHISPANICORLATINO	NA	NA	YES	NO	YES	NO	NA	174	0
TCGA.05.4415.01A	MALE	57	StageIIIB	T4	N2	M0	4	29	R0	NA	NA	NA	60	NA	NO	NO	YES	91	NA	1
TCGA.55.7913.01B	FEMALE	61	StageIA	T1b	N0	MX	2	40	R0	BLACKORAFRICANAMERICAN	NOTHISPANICORLATINO	NO	480	NA	NO	NO	YES	561	62	1
TCGA.62.8398.01A	MALE	55	StageIIIA	T2	N2	M0	4	20	R0	WHITE	NOTHISPANICORLATINO	NA	NA	YES	NO	YES	NO	444	NA	1
TCGA.78.7166.01A	MALE	84	StageIIB	T2	N1	M0	3	38	R0	WHITE	NA	NA	NA	NA	YES	NO	NO	258	NA	1
TCGA.69.7979.01A	FEMALE	71	StageIB	T2a	N0	MX	2	28	NA	WHITE	NOTHISPANICORLATINO	NA	NA	NA	NO	NO	NO	NA	408	0
TCGA.44.8120.01A	MALE	58	StageIB	T2a	N0	M0	5	30	NA	BLACKORAFRICANAMERICAN	NOTHISPANICORLATINO	NA	NA	NA	NO	NO	NO	NA	260	0
TCGA.62.A470.01A	MALE	84	StageIB	T2	N0	M0	3	30	R0	WHITE	NOTHISPANICORLATINO	NA	539	NA	NO	NO	YES	1194	NA	1
TCGA.55.7727.01A	MALE	70	StageIIIA	T1a	N2	MX	2	NA	R0	WHITE	NOTHISPANICORLATINO	NA	NA	NA	NO	YES	NO	NA	119	0
TCGA.69.A59K.01A	FEMALE	60	StageIIB	T3	N0	M0	4	25	NA	BLACKORAFRICANAMERICAN	NOTHISPANICORLATINO	NA	NA	YES	NO	YES	NO	NA	591	0
TCGA.64.5781.01A	FEMALE	55	StageIB	T2	N0	M0	4	25	R0	WHITE	NOTHISPANICORLATINO	NA	96	YES	NO	NO	YES	NA	1559	0
TCGA.05.5715.01A	FEMALE	69	StageIB	T2a	N0	M0	1	NA	R0	NA	NA	NA	NA	NA	NA	NA	NA	NA	62	0
TCGA.MP.A5C7.01A	FEMALE	76	StageIB	T2	N0	M0	3	15	R0	WHITE	NOTHISPANICORLATINO	NA	NA	NA	NO	NO	NO	NA	2248	0
TCGA.55.A490.01A	MALE	78	StageIIA	T2b	N0	MX	3	34	R0	WHITE	NOTHISPANICORLATINO	YES	NA	YES	NO	YES	NO	99	48	1
TCGA.44.2657.01A	FEMALE	74	StageIB	T2	NX	M0	4	25	R0	WHITE	NOTHISPANICORLATINO	NA	NA	NA	NO	NO	NO	NA	1351	0
TCGA.44.7660.01A	MALE	72	StageIB	T2	N0	MX	2	124	NA	WHITE	NOTHISPANICORLATINO	NA	253	NA	NO	YES	YES	NA	592	0
TCGA.55.7227.01A	MALE	77	StageIIIA	T3	N1	MX	3	NA	R0	WHITE	NOTHISPANICORLATINO	NA	255	YES	NO	NO	YES	952	53	1
TCGA.78.7539.01A	FEMALE	75	StageIIA	T2b	N0	M0	3	2.2	R0	WHITE	NA	NA	688	YES	NO	YES	YES	NA	791	0
TCGA.49.AARQ.01A	FEMALE	41	StageI	T2	N0	MX	4	60	R0	BLACKORAFRICANAMERICAN	NOTHISPANICORLATINO	NA	NA	NA	NO	NO	NO	NA	6732	0
TCGA.50.7109.01A	MALE	60	StageIA	T1	N0	M0	2	120	NA	WHITE	NOTHISPANICORLATINO	NA	15	NA	NO	NO	YES	308	255	1
TCGA.73.4659.01A	MALE	66	StageIIIA	T2	N2	M0	3	12	R0	WHITE	NOTHISPANICORLATINO	NA	35	YES	NO	NO	YES	711	711	1
TCGA.93.A4JN.01A	MALE	71	StageIV	T2a	N0	M1a	3	40	RX	WHITE	NOTHISPANICORLATINO	NO	NA	YES	NO	YES	NO	NA	718	0
TCGA.05.4249.01A	MALE	67	StageIB	T2	N0	M0	3	52	R0	NA	NA	NA	NA	NA	NO	NO	NO	NA	1523	0
TCGA.55.A4DF.01A	MALE	88	StageIA	T1b	N0	MX	3	60	R0	WHITE	NOTHISPANICORLATINO	NA	515	NA	NO	NO	YES	614	47	1
TCGA.86.8585.01A	MALE	57	StageIB	T2a	N0	M0	1	NA	R0	WHITE	NOTHISPANICORLATINO	NA	NA	NA	NO	NO	NO	NA	353	0
TCGA.55.7284.01B	MALE	74	StageIIB	T3	N0	MX	3	NA	R0	WHITE	NOTHISPANICORLATINO	NA	231	NA	NO	NO	YES	243	121	1
TCGA.44.8117.01A	FEMALE	54	StageIB	T2a	N0	M0	4	54	NA	WHITE	NOTHISPANICORLATINO	NA	NA	YES	NO	YES	NO	NA	385	0
TCGA.49.4486.01A	MALE	72	StageIA	T1	N0	M0	3	17.5	R0	WHITE	NOTHISPANICORLATINO	NA	2045	NA	NO	NO	YES	2318	NA	1
TCGA.73.7498.01A	FEMALE	58	StageIA	T1b	N0	M0	4	28	R0	WHITE	NOTHISPANICORLATINO	NA	NA	YES	NO	YES	NO	NA	1189	0
TCGA.55.6987.01A	MALE	77	StageIA	T1	N0	M0	4	NA	NA	WHITE	NOTHISPANICORLATINO	NA	NA	NA	NO	NO	NO	NA	2137	0
TCGA.50.5935.01A	FEMALE	86	StageIA	T1	N0	M0	NA	NA	NA	WHITE	NOTHISPANICORLATINO	YES	NA	NA	YES	NO	NO	653	653	1
TCGA.MN.A4N1.01A	MALE	60	StageIIA	T2a	N1	M0	2	NA	R0	BLACKORAFRICANAMERICAN	NOTHISPANICORLATINO	NA	NA	NA	NO	NO	NO	NA	827	0
TCGA.44.5643.01A	MALE	53	StageIIIA	T2b	N2	M0	2	20	NA	BLACKORAFRICANAMERICAN	NOTHISPANICORLATINO	NA	NA	YES	YES	YES	NO	NA	1013	0
TCGA.62.A46R.01A	FEMALE	54	StageIB	T2	N0	M0	4	25	R0	WHITE	NOTHISPANICORLATINO	NA	NA	NA	NO	NO	NO	1725	NA	1
TCGA.49.6743.01A	FEMALE	81	StageIIIA	T1	N2	MX	4	50	NA	WHITE	NA	NA	NA	YES	NO	YES	NO	NA	1621	0
TCGA.44.2655.01A	FEMALE	65	StageIA	T1	N0	M0	3	30	R0	WHITE	NOTHISPANICORLATINO	NA	1009	NA	NO	NO	YES	NA	1324	0
TCGA.44.6774.01A	FEMALE	56	StageIIIA	T1	N2	M0	2	20	NA	WHITE	NOTHISPANICORLATINO	NA	NA	YES	YES	YES	NO	NA	658	0
TCGA.55.7724.01A	FEMALE	76	StageIB	T2a	N0	MX	4	50	R0	WHITE	NOTHISPANICORLATINO	NA	NA	NA	NO	NO	NO	NA	705	0
TCGA.50.5933.01A	MALE	72	StageIIIB	T4	N2	M0	NA	NA	NA	WHITE	NOTHISPANICORLATINO	NA	NA	YES	YES	YES	NO	2393	2370	1
TCGA.L9.A444.01A	FEMALE	60	StageIA	T1a	N0	MX	2	10	R0	WHITE	NOTHISPANICORLATINO	NA	NA	NA	NO	NO	NO	NA	307	0
TCGA.69.8453.01A	MALE	77	StageIIB	T3	N0	MX	3	12	NA	WHITE	NOTHISPANICORLATINO	NA	344	YES	NO	YES	YES	NA	813	0
TCGA.05.4434.01A	FEMALE	67	StageIV	T4	N1	M1	2	15	R2	NA	NA	NA	NA	NA	NA	NA	NA	457	NA	1
TCGA.75.7027.01A	MALE	NA	StageIB	T2	N0	M0	2	50	R0	NA	NA	NA	2949	NA	NO	NO	YES	NA	3059	0
TCGA.86.A4JF.01A	MALE	56	StageIIB	T3	N0	M0	4	NA	R0	WHITE	NOTHISPANICORLATINO	NA	436	YES	NO	YES	YES	737	536	1
TCGA.75.6214.01A	FEMALE	NA	StageIIIA	T2	N2	M0	2	40	R0	NA	NA	NA	419	NA	NO	NO	YES	1115	NA	1
TCGA.64.1677.01A	FEMALE	77	StageIIIA	T2	N2	M0	2	50	R0	WHITE	NOTHISPANICORLATINO	NA	360	YES	NO	YES	YES	628	NA	1
TCGA.97.7553.01A	FEMALE	58	StageIA	T1	N0	MX	2	20	NA	WHITE	NOTHISPANICORLATINO	NA	NA	NA	NO	NO	NO	NA	1870	0
TCGA.35.4123.01A	MALE	38	StageIA	T1	N0	M0	4	20	R0	WHITE	NOTHISPANICORLATINO	NA	NA	NA	NA	NA	NA	NA	182	0
TCGA.55.A493.01A	FEMALE	54	StageIB	T2a	N0	M0	2	53	R0	WHITE	NOTHISPANICORLATINO	NA	NA	NA	NA	NA	NO	NA	28	0
TCGA.55.8615.01A	MALE	67	StageIIIA	T3	N2	MX	2	67	R0	WHITE	NOTHISPANICORLATINO	NA	224	YES	NO	YES	YES	NA	446	0
TCGA.80.5611.01A	MALE	NA	StageIB	T2	N0	M0	4	60	R0	NA	NA	NA	NA	NA	NO	NO	NO	NA	2595	0
TCGA.L9.A8F4.01A	FEMALE	64	StageIB	T2a	N0	MX	2	14	R0	BLACKORAFRICANAMERICAN	NOTHISPANICORLATINO	NA	NA	NA	YES	NO	NO	NA	476	0
TCGA.55.8505.01A	MALE	62	StageIIIA	T1a	N2	MX	1	NA	R0	WHITE	NOTHISPANICORLATINO	NA	NA	YES	NO	YES	NO	NA	440	0
TCGA.55.6979.01A	FEMALE	59	StageIIB	T2	N1	M0	3	NA	NA	WHITE	NA	NA	195	YES	NO	YES	YES	237	NA	1
TCGA.44.2666.01A	MALE	43	StageIB	T2	N0	M0	2	30	R0	WHITE	HISPANICORLATINO	NA	NA	NA	NO	NO	NO	97	97	1
TCGA.50.5055.01A	FEMALE	79	StageIIA	T1	N1	M0	NA	NA	R0	WHITE	NOTHISPANICORLATINO	NO	771	YES	NO	NO	YES	1830	785	1
TCGA.73.4662.01A	FEMALE	65	StageIA	T1	N0	M0	3	10	R0	WHITE	NOTHISPANICORLATINO	NA	21	NA	NO	NO	YES	NA	2515	0
TCGA.55.7816.01A	FEMALE	49	StageIV	TX	NX	MX	1	NA	NA	WHITE	NOTHISPANICORLATINO	NA	NA	NA	NO	NO	NO	468	44	1
TCGA.44.7670.01A	FEMALE	47	StageIIA	T1b	N1	M0	2	30	NA	WHITE	HISPANICORLATINO	NA	NA	YES	NO	YES	NO	NA	882	0
TCGA.55.8506.01A	FEMALE	62	StageIIB	T3	N0	MX	2	NA	R0	WHITE	NOTHISPANICORLATINO	NA	NA	NA	NA	NA	NO	NA	11	0
TCGA.05.4395.01A	MALE	76	StageIIIB	T4	N2	M0	3	NA	R0	NA	NA	NA	NA	NA	NA	NA	NA	0	NA	1
TCGA.69.8254.01A	MALE	85	NA	T2b	NA	NA	3	40	NA	WHITE	NOTHISPANICORLATINO	NA	NA	NA	NO	NO	NO	NA	409	0
TCGA.62.8402.01A	FEMALE	73	StageIIIA	T2	N2	M0	1	NA	R0	WHITE	NOTHISPANICORLATINO	NA	772	NA	YES	NO	YES	1498	1445	1
TCGA.05.5428.01A	MALE	57	StageIIA	T1b	N1	M0	3	30	R0	NA	NA	NA	NA	YES	YES	YES	NO	NA	670	0
TCGA.99.7458.01A	FEMALE	74	StageIIIA	T4	N0	M0	4	52	R0	WHITE	NOTHISPANICORLATINO	YES	NA	YES	NO	YES	NO	NA	747	0
TCGA.NJ.A7XG.01A	MALE	49	StageIIIA	T4	N1	M0	3	NA	NA	BLACKORAFRICANAMERICAN	NOTHISPANICORLATINO	NO	NA	YES	NO	YES	NO	NA	617	0
TCGA.67.3774.01A	FEMALE	73	StageIB	T2	N0	M0	3	NA	RX	WHITE	NOTHISPANICORLATINO	NA	NA	NA	NA	NA	NA	NA	385	0
TCGA.78.7158.01A	FEMALE	59	StageIIIB	T4	N2	M0	4	14	R1	WHITE	NA	NA	132	YES	NO	YES	YES	179	NA	1
TCGA.55.6972.01A	MALE	72	StageIB	T2	N0	M0	2	NA	R0	WHITE	NOTHISPANICORLATINO	NA	NA	NA	NO	NO	NO	1632	1475	1
TCGA.55.8510.01A	FEMALE	55	StageIB	T2a	N0	MX	2	NA	R0	WHITE	NOTHISPANICORLATINO	NA	NA	NA	NO	NO	NO	NA	539	0
TCGA.05.4402.01A	FEMALE	57	StageIV	T2	NX	M1	1	NA	R2	NA	NA	NA	NA	YES	NO	YES	NO	244	NA	1
TCGA.NJ.A4YQ.01A	FEMALE	69	StageIA	T1b	N0	M0	4	40	RX	WHITE	NOTHISPANICORLATINO	NA	NA	NA	NO	NO	NO	NA	1432	0
TCGA.78.7155.01A	MALE	68	StageIB	T2	N0	M0	4	48	R0	WHITE	NA	NA	209	YES	NA	NA	YES	1171	NA	1
TCGA.75.7031.01A	FEMALE	NA	StageIB	T2	N0	M0	3	5	R0	NA	NA	NA	NA	NA	NO	NO	NO	NA	NA	0
TCGA.75.6205.01A	FEMALE	NA	StageIB	T2a	N0	M0	1	NA	R0	NA	NA	NA	NA	NA	NO	NO	YES	NA	NA	0
TCGA.05.4432.01A	MALE	66	StageIIB	T2	N1	M0	2	58	R0	NA	NA	NA	NA	YES	NO	YES	NO	NA	761	0
TCGA.93.7347.01A	FEMALE	76	StageIA	T1a	N0	MX	3	11	R0	WHITE	NOTHISPANICORLATINO	NA	NA	NA	NO	NO	NO	NA	683	0
TCGA.75.6207.01A	MALE	NA	StageIIIA	T2	N2	M0	3	10	R0	NA	NA	NA	NA	NA	NO	NO	NA	NA	NA	0
TCGA.05.4427.01A	FEMALE	65	StageIIB	T2	N1	M0	4	8	R0	NA	NA	NA	NA	YES	NO	YES	NO	NA	791	0
TCGA.78.7161.01A	FEMALE	69	StageIIB	T3	N0	M0	4	27.8	R1	WHITE	NA	NA	162	YES	NO	YES	YES	291	215	1
TCGA.91.6831.01A	MALE	66	StageIB	T2	N0	MX	2	NA	NA	WHITE	NOTHISPANICORLATINO	NA	NA	NA	NO	NO	NO	NA	310	0
TCGA.62.8394.01A	FEMALE	65	StageIIIB	T4	N2	M0	1	NA	R0	WHITE	NOTHISPANICORLATINO	NA	NA	YES	NO	YES	NO	139	NA	1
TCGA.78.8648.01A	FEMALE	58	StageIIB	T3	N0	M0	2	45	R0	NA	NA	NA	720	NA	NO	NO	YES	1209	NA	1
TCGA.95.A4VN.01A	FEMALE	62	StageIIA	T2a	N1	M0	4	42	R0	WHITE	NOTHISPANICORLATINO	NA	NA	NA	NO	NO	NO	NA	553	0
TCGA.75.6211.01A	FEMALE	NA	StageIB	T2	N0	M0	2	34	R0	NA	NA	NA	NA	NA	NO	NO	YES	NA	NA	0
TCGA.97.7547.01A	FEMALE	67	StageIB	T2	N0	MX	3	30	NA	WHITE	NOTHISPANICORLATINO	NA	775	YES	NO	YES	YES	NA	1965	0
TCGA.49.6767.01A	FEMALE	46	StageIIB	T3	N0	MX	2	30	R0	WHITE	NA	NA	NA	NA	NA	NA	NA	NA	677	0
TCGA.95.7043.01A	FEMALE	63	StageIA	T1a	N0	MX	4	40	NA	WHITE	NOTHISPANICORLATINO	NA	NA	NA	NO	YES	NO	503	37	1
TCGA.44.7661.01A	FEMALE	69	StageIB	T2a	N0	M0	3	22	NA	WHITE	NOTHISPANICORLATINO	NA	335	NA	NO	NO	YES	557	366	1
TCGA.97.7938.01A	FEMALE	76	StageIA	T1a	N0	MX	3	40	R0	WHITE	NOTHISPANICORLATINO	YES	NA	NA	NO	NO	NO	18	NA	1
TCGA.67.4679.01B	MALE	69	NA	T3	N0	M0	4	NA	R0	WHITE	NOTHISPANICORLATINO	NA	NA	NA	NA	NA	NA	NA	448	0
TCGA.55.8302.01A	MALE	54	StageIB	T2	N0	MX	2	59	R0	WHITE	NA	NA	NA	NA	NO	NO	NO	NA	478	0
TCGA.J2.8194.01A	FEMALE	69	StageIIB	T3	N0	MX	3	20	NA	WHITE	NOTHISPANICORLATINO	NA	470	YES	YES	YES	YES	NA	724	0
TCGA.78.7147.01A	FEMALE	67	StageIIB	T2	N1	M0	2	50	R0	WHITE	NA	NA	578	NA	NO	NO	YES	586	NA	1
TCGA.50.5049.01A	MALE	70	StageIA	T2	N0	M0	NA	NA	NA	WHITE	NOTHISPANICORLATINO	NO	1568	NA	YES	NO	YES	NA	3094	0
TCGA.78.7163.01A	MALE	60	StageIB	T2	N0	M0	4	41	R0	WHITE	NA	NA	NA	NA	NO	NO	NO	NA	7248	0
TCGA.78.7542.01A	MALE	56	StageIB	T2	N0	M0	2	60	R0	WHITE	NA	NA	NA	NA	NA	NA	NA	321	NA	1
TCGA.73.4675.01A	MALE	59	StageIIIA	T3	N1	M0	4	41	RX	WHITE	NOTHISPANICORLATINO	NA	361	YES	NO	YES	YES	922	40	1
TCGA.78.7143.01A	FEMALE	62	StageIB	T2	N0	M0	1	NA	R0	WHITE	NA	NA	1500	NA	NO	NO	YES	4961	NA	1
TCGA.67.6216.01A	FEMALE	57	StageIA	T1a	N0	M0	1	NA	R0	WHITE	NOTHISPANICORLATINO	NA	NA	NA	NO	NO	NO	NA	141	0
TCGA.44.2662.01A	MALE	65	StageIB	T2	N0	M0	3	56	R0	WHITE	NOTHISPANICORLATINO	NA	245	YES	NO	YES	YES	NA	1280	0
TCGA.55.6975.01A	MALE	61	StageIIB	T2	N1	M0	4	NA	NA	WHITE	NOTHISPANICORLATINO	NA	NA	NA	NO	NO	NO	118	NA	1
TCGA.MP.A4TC.01A	MALE	77	StageIIIA	T1	N2	M0	3	125	R0	WHITE	NOTHISPANICORLATINO	NA	NA	YES	NO	YES	NO	74	NA	1
TCGA.50.8460.01A	MALE	74	StageIA	T1a	N0	M0	NA	NA	R0	WHITE	NOTHISPANICORLATINO	NO	NA	NA	YES	NO	NO	NA	829	0
TCGA.44.7669.01A	MALE	59	StageIIA	T1b	N1	MX	2	20	NA	BLACKORAFRICANAMERICAN	NOTHISPANICORLATINO	NA	390	YES	NO	YES	YES	574	NA	1
TCGA.97.7941.01A	FEMALE	72	StageIA	T1b	N0	MX	3	22.5	R0	WHITE	NOTHISPANICORLATINO	YES	NA	NA	NO	NO	NO	NA	484	0
TCGA.80.5607.01A	FEMALE	NA	StageIIB	T2	N1	M0	3	15	R0	NA	NA	NA	NA	NA	NO	NO	YES	NA	NA	0
TCGA.91.8496.01A	FEMALE	63	StageIB	T2a	NX	MX	1	NA	NA	WHITE	NOTHISPANICORLATINO	NA	NA	NA	NO	NO	NO	NA	505	0
TCGA.64.5778.01A	MALE	60	StageIB	T2	N0	M0	4	68	R0	WHITE	NOTHISPANICORLATINO	NA	962	YES	NO	NO	YES	NA	1305	0
TCGA.78.7540.01A	FEMALE	66	StageIB	T2	N0	M0	1	NA	R0	WHITE	NA	NA	NA	NA	NO	NO	NA	1197	881	1
TCGA.78.7160.01A	MALE	61	StageIV	T4	N2	M1	4	43.8	R0	WHITE	NA	NA	NA	YES	NO	YES	NA	697	678	1
TCGA.95.8039.01A	MALE	72	StageIA	T1	N0	MX	1	NA	RX	WHITE	NOTHISPANICORLATINO	NA	228	NA	NO	NO	YES	NA	830	0
TCGA.97.8174.01A	MALE	67	StageIIA	T2b	N0	M0	3	40	NA	WHITE	NOTHISPANICORLATINO	NO	NA	YES	NO	YES	NO	164	NA	1
TCGA.49.4510.01A	FEMALE	51	StageIIB	T2	N1	M0	2	55.5	R0	BLACKORAFRICANAMERICAN	NOTHISPANICORLATINO	NA	502	NA	YES	YES	YES	896	NA	1
TCGA.97.7546.01A	FEMALE	76	StageIA	T1	N0	MX	3	25	R0	WHITE	NOTHISPANICORLATINO	NA	1255	YES	YES	YES	YES	NA	1285	0
TCGA.49.4490.01A	FEMALE	45	StageIIIA	T3	N2	M0	3	5	NA	WHITE	NOTHISPANICORLATINO	NA	NA	YES	YES	YES	NO	385	NA	1
TCGA.50.6590.01A	FEMALE	72	StageIB	T2	N0	M0	4	50	NA	WHITE	NOTHISPANICORLATINO	NA	NA	YES	NO	YES	NO	1288	NA	1
TCGA.86.7954.01A	FEMALE	68	StageIB	T2	N0	M0	3	8	R0	WHITE	NOTHISPANICORLATINO	NA	NA	YES	NO	YES	NO	NA	605	0
TCGA.91.A4BD.01A	MALE	78	StageIIA	T1b	N1	MX	3	NA	RX	WHITE	NOTHISPANICORLATINO	NA	NA	NA	NO	NO	NO	NA	603	0
TCGA.86.A4P8.01A	FEMALE	59	StageIIIA	T1b	N2	MX	1	NA	NA	WHITE	NOTHISPANICORLATINO	NA	NA	YES	YES	YES	NO	NA	805	0
TCGA.50.5931.01A	FEMALE	75	StageIB	T2	N0	M0	4	40	R0	WHITE	NOTHISPANICORLATINO	NA	425	NA	NO	NO	YES	434	NA	1
TCGA.50.6673.01A	FEMALE	84	StageI	T1	N0	M0	1	NA	R0	WHITE	NA	NA	NA	NA	YES	NO	NO	22	NA	1
TCGA.05.4417.01A	FEMALE	51	StageIB	T2	N0	M0	4	56	R0	NA	NA	NA	NA	NA	NO	NO	NO	NA	455	0
TCGA.55.8621.01A	FEMALE	75	StageIA	T1a	N0	MX	4	30	R0	WHITE	NOTHISPANICORLATINO	NA	NA	NA	NO	NO	NO	NA	515	0
TCGA.91.6840.01A	FEMALE	59	StageIA	T1b	N0	M0	3	50	R0	WHITE	NOTHISPANICORLATINO	NA	NA	NA	NO	NO	NO	NA	372	0
TCGA.97.7937.01A	MALE	65	StageIB	T2a	N0	MX	3	35	NA	WHITE	NOTHISPANICORLATINO	NO	NA	NA	NO	NO	NO	NA	564	0
TCGA.05.4244.01A	MALE	70	StageIV	T2	N2	M1	4	38	RX	NA	NA	NA	NA	NA	NA	NA	NA	NA	0	0
TCGA.05.4389.01A	MALE	70	StageIA	T1	N0	M0	3	43	R0	NA	NA	NA	NA	NA	NO	NO	NO	NA	1369	0
TCGA.55.A48Z.01A	FEMALE	60	StageIIIB	T1a	N3	MX	4	40	R0	WHITE	NOTHISPANICORLATINO	NO	536	YES	YES	YES	YES	NA	651	0
TCGA.91.6835.01A	FEMALE	81	StageIA	T1	N0	M0	3	25	R0	WHITE	NOTHISPANICORLATINO	NA	NA	NA	NO	NO	NO	NA	79	0
TCGA.93.A4JQ.01A	MALE	49	StageIA	T1b	N0	MX	3	NA	RX	WHITE	NOTHISPANICORLATINO	NA	NA	NA	NO	NO	NO	NA	526	0
TCGA.86.A4D0.01A	MALE	48	StageIIA	T2b	N0	M0	2	NA	R0	WHITE	NOTHISPANICORLATINO	NA	NA	YES	NO	YES	NO	116	30	1
TCGA.MP.A4TH.01A	FEMALE	70	StageIA	T1a	N0	M0	3	20	R0	WHITE	NOTHISPANICORLATINO	NA	NA	NA	NO	NO	NO	NA	741	0
TCGA.44.A479.01A	FEMALE	73	StageIB	T2	N0	MX	4	40	R0	BLACKORAFRICANAMERICAN	NOTHISPANICORLATINO	NA	437	NA	NO	NO	YES	NA	486	0
TCGA.55.6986.01A	FEMALE	74	StageIB	T2	N0	M0	1	NA	NA	WHITE	NA	NA	NA	NA	NO	NO	NO	NA	3261	0
TCGA.67.3770.01A	FEMALE	70	StageIA	T1	N0	M0	3	NA	R0	WHITE	NOTHISPANICORLATINO	NA	NA	NA	NA	NA	NA	NA	610	0
TCGA.50.5936.01A	MALE	58	StageIIIA	T2	N2	M0	NA	NA	NA	WHITE	NOTHISPANICORLATINO	YES	150	YES	NO	NO	YES	257	NA	1
TCGA.69.7765.01A	MALE	56	NA	T4	N0	MX	4	NA	NA	BLACKORAFRICANAMERICAN	NOTHISPANICORLATINO	NA	NA	YES	NO	YES	NO	NA	165	0
TCGA.91.6836.01A	FEMALE	52	StageIB	T2	N0	MX	2	50	NA	WHITE	NOTHISPANICORLATINO	NA	NA	NA	NO	NO	NO	NA	417	0
TCGA.MP.A4TF.01A	FEMALE	58	StageIIA	T2b	N0	M0	4	40	R0	WHITE	NOTHISPANICORLATINO	NA	195	YES	NO	YES	YES	336	NA	1
TCGA.55.8207.01A	MALE	73	StageIB	T2a	N0	MX	3	NA	R0	WHITE	NOTHISPANICORLATINO	NA	NA	NA	NO	NO	NO	NA	977	0
TCGA.55.8204.01A	FEMALE	87	StageIB	T2a	N0	MX	3	NA	R0	WHITE	NOTHISPANICORLATINO	NA	NA	NA	NO	NO	NO	NA	515	0
TCGA.55.8514.01A	FEMALE	70	StageIB	T2a	N0	MX	4	20	R0	BLACKORAFRICANAMERICAN	NOTHISPANICORLATINO	NA	NA	NA	NO	NO	NO	NA	520	0
TCGA.50.6593.01A	FEMALE	49	StageIIIA	T1	N2	M0	4	NA	R0	WHITE	NOTHISPANICORLATINO	NO	266	NA	YES	NO	YES	336	NA	1
TCGA.49.4501.01A	FEMALE	67	StageIB	T2	N0	M0	1	NA	R0	WHITE	NOTHISPANICORLATINO	NA	545	YES	NO	NO	YES	1421	NA	1
TCGA.38.4632.01A	MALE	42	StageIV	T2	N1	M1	4	10	R0	BLACKORAFRICANAMERICAN	NOTHISPANICORLATINO	NA	925	YES	NO	NO	YES	1357	NA	1
TCGA.53.7626.01A	FEMALE	76	StageIIA	T1	N1	M0	4	35	R0	WHITE	NOTHISPANICORLATINO	NA	865	YES	NO	YES	YES	929	NA	1
TCGA.73.A9RS.01A	MALE	41	StageIIB	T3	N0	M0	2	11	R0	BLACKORAFRICANAMERICAN	NOTHISPANICORLATINO	NO	107	YES	YES	NO	YES	340	305	1
TCGA.49.4494.01A	MALE	77	StageIIIA	T3	N2	M0	3	50	R0	WHITE	NOTHISPANICORLATINO	NA	NA	NA	NA	NA	NA	1081	NA	1
TCGA.78.8640.01A	MALE	59	StageIIA	T1	N1	M0	2	45	R0	NA	NA	NA	NA	NA	NO	NO	NO	NA	7062	0
TCGA.49.AAR0.01A	MALE	57	StageIA	T1	N0	MX	2	37	R0	BLACKORAFRICANAMERICAN	NOTHISPANICORLATINO	NA	NA	NA	NO	NO	NO	NA	4765	0
TCGA.64.1676.01A	MALE	58	StageIA	T1a	N0	M0	2	60	R0	WHITE	NOTHISPANICORLATINO	NA	NA	NA	NO	NO	NO	NA	1728	0
TCGA.MP.A4T6.01A	FEMALE	76	StageIIIA	T1	N2	MX	3	50	R0	WHITE	NOTHISPANICORLATINO	NA	NA	NA	NO	NO	NO	1790	NA	1
TCGA.62.A46S.01A	MALE	73	StageIB	T2	N0	M0	4	40	R0	WHITE	NOTHISPANICORLATINO	NA	527	NA	NO	YES	YES	1653	NA	1
TCGA.78.7154.01A	MALE	72	StageIIIA	T3	N2	M0	4	112.5	R0	WHITE	NA	NA	NA	NA	NA	NA	NA	593	NA	1
TCGA.55.8511.01A	FEMALE	73	StageIB	T2a	N0	MX	2	58	R0	WHITE	NOTHISPANICORLATINO	NA	460	NA	NO	NO	YES	NA	552	0
TCGA.44.A4SU.01A	FEMALE	67	StageIA	T1a	N0	MX	4	50	R0	WHITE	NOTHISPANICORLATINO	NA	260	NA	NO	NO	YES	409	76	1
TCGA.50.5939.01A	MALE	85	StageIB	T2	N0	M0	3	15	NA	WHITE	NOTHISPANICORLATINO	NA	NA	NA	NO	NO	NO	460	NA	1
TCGA.50.5932.01A	MALE	75	StageIIB	T2	N1	M0	NA	NA	NA	WHITE	NOTHISPANICORLATINO	NA	1090	NA	NO	NO	YES	1235	1091	1
TCGA.MP.A4TD.01A	MALE	71	StageIIIA	T2	N2	M0	3	20	RX	WHITE	NA	NA	226	YES	NO	YES	YES	307	NA	1
TCGA.91.7771.01A	MALE	62	StageIIB	T3	N0	MX	4	75	NA	WHITE	NOTHISPANICORLATINO	NA	NA	YES	NO	YES	NO	NA	492	0
TCGA.05.5425.01A	MALE	68	StageIIB	T2b	N1	M0	3	40	R0	NA	NA	NA	486	YES	YES	YES	YES	NA	882	0
TCGA.69.7973.01A	FEMALE	42	StageIB	T2a	N0	M0	4	25	NA	WHITE	NOTHISPANICORLATINO	NA	NA	YES	NO	YES	NO	NA	230	0
TCGA.86.7713.01A	MALE	70	StageIIA	T2b	N0	M0	1	NA	R0	WHITE	NOTHISPANICORLATINO	NA	NA	YES	NO	YES	NO	NA	1157	0
TCGA.78.7220.01A	FEMALE	53	StageIIIA	T2	N2	M0	2	35	R0	WHITE	NA	NA	531	NA	YES	NO	YES	807	NA	1
TCGA.05.4425.01A	FEMALE	70	StageIV	T2	N0	M1	3	28	R1	NA	NA	NA	NA	YES	NA	NA	NA	NA	669	0
TCGA.97.7552.01A	MALE	70	StageIB	T2	N0	MX	3	40	NA	WHITE	NOTHISPANICORLATINO	NA	798	NA	NO	NO	YES	NA	1932	0
TCGA.44.3398.01A	FEMALE	77	StageIA	T1b	N0	M0	4	60	R0	WHITE	NOTHISPANICORLATINO	NA	NA	NA	NO	NO	NO	NA	1163	0
TCGA.50.5941.01A	FEMALE	55	StageIIIA	T2a	N2	M0	2	25	NA	WHITE	NA	NA	NA	YES	NO	YES	NO	NA	1474	0
TCGA.55.7725.01A	FEMALE	68	StageIA	T1a	N0	MX	3	16	R0	WHITE	NOTHISPANICORLATINO	NA	NA	NA	NO	NO	NO	NA	442	0
TCGA.05.5429.01A	MALE	60	StageIIIA	T3	N2	M0	1	NA	R0	NA	NA	NA	NA	NA	NA	NA	NA	275	30	1
TCGA.55.8512.01A	MALE	41	StageIV	T1a	N1	M1b	2	19	R0	WHITE	NOTHISPANICORLATINO	NA	NA	NA	NO	NO	NO	607	3	1
TCGA.05.4396.01A	MALE	76	StageIIIB	T4	N1	M0	3	19	R0	NA	NA	NA	NA	NA	NA	NA	NA	303	NA	1
TCGA.97.8177.01A	FEMALE	59	StageIB	T2a	N0	M0	1	NA	NA	WHITE	NOTHISPANICORLATINO	NO	NA	YES	NO	YES	NO	NA	499	0
TCGA.55.A48Y.01A	MALE	69	StageIIA	T2b	N0	M0	2	50	R0	WHITE	NOTHISPANICORLATINO	NA	NA	YES	NO	YES	NO	NA	630	0
TCGA.62.8397.01A	FEMALE	70	StageIIB	T3	N0	M0	1	NA	R0	WHITE	NOTHISPANICORLATINO	NA	NA	NA	NO	NO	NO	NA	1289	0
TCGA.53.7813.01A	FEMALE	51	StageIIIB	T4	N0	M0	4	35	NA	WHITE	NOTHISPANICORLATINO	NA	NA	YES	NO	YES	NA	NA	424	0
TCGA.50.5944.01A	FEMALE	69	StageIA	T1	N0	M0	NA	NA	R0	WHITE	NA	NA	NA	NA	NO	NO	NO	NA	1750	0
TCGA.95.A4VK.01A	FEMALE	74	StageIIIA	T2b	N2	M0	3	45	RX	WHITE	NOTHISPANICORLATINO	NA	496	YES	YES	YES	YES	NA	651	0
TCGA.78.7162.01A	MALE	75	StageIA	T1	N0	M0	2	12	R0	WHITE	NA	NA	2218	NA	NO	NO	YES	3169	NA	1
TCGA.S2.AA1A.01A	FEMALE	68	StageIA	T1b	N0	M0	3	95	R0	BLACKORAFRICANAMERICAN	NOTHISPANICORLATINO	NA	NA	NA	NO	NO	NO	NA	513	0
TCGA.05.4250.01A	FEMALE	79	StageIIIA	T3	N1	M0	4	47	R2	NA	NA	NA	NA	NA	NA	NA	NA	121	NA	1
TCGA.73.7499.01A	FEMALE	81	StageIB	T2a	N0	M0	1	NA	R0	WHITE	NOTHISPANICORLATINO	NA	1447	NA	NO	NO	YES	1531	715	1
TCGA.44.7671.01A	MALE	64	StageIB	T2a	N0	M0	3	NA	NA	BLACKORAFRICANAMERICAN	NOTHISPANICORLATINO	NA	883	NA	NO	NO	YES	NA	889	0
TCGA.69.7764.01A	MALE	75	StageIA	T1b	N0	M0	3	30	NA	WHITE	NOTHISPANICORLATINO	NA	NA	NA	NO	NO	NO	NA	414	0
TCGA.38.4629.01A	MALE	68	StageIIB	T3	N0	M0	4	100	R0	WHITE	NOTHISPANICORLATINO	NA	379	NA	NO	NO	YES	864	NA	1
TCGA.86.8672.01A	MALE	59	StageIIB	T3	N0	M0	1	NA	R0	WHITE	NOTHISPANICORLATINO	NA	NA	NA	NO	NO	NO	19	15	1
TCGA.86.A4P7.01A	FEMALE	63	StageIB	T2a	N0	M0	1	NA	R0	WHITE	NOTHISPANICORLATINO	NA	NA	NA	NO	NO	NO	NA	415	0
TCGA.55.8087.01A	FEMALE	59	StageIB	T2a	N0	MX	1	NA	R0	WHITE	NOTHISPANICORLATINO	NA	NA	NA	NO	NO	NO	NA	462	0
TCGA.50.5930.01A	MALE	47	StageIIIA	T2	N2	M0	NA	NA	NA	WHITE	NOTHISPANICORLATINO	NA	177	YES	YES	YES	YES	282	NA	1
TCGA.55.7995.01A	FEMALE	73	StageIA	T1b	N0	M0	4	60	R0	WHITE	NOTHISPANICORLATINO	NA	468	YES	NO	NO	YES	NA	889	0
TCGA.MN.A4N5.01A	MALE	63	StageIA	T1a	N0	M0	4	NA	R0	WHITE	NOTHISPANICORLATINO	NA	NA	NA	NO	NO	NO	NA	84	0
TCGA.86.8358.01A	MALE	44	StageIB	T2a	N0	M0	2	20	R0	WHITE	NOTHISPANICORLATINO	NA	NA	NA	NO	NO	NO	NA	653	0
TCGA.50.5946.01A	MALE	62	StageIA	T1	N0	MX	4	NA	NA	WHITE	NA	NA	221	NA	NO	NO	YES	NA	1617	0
TCGA.93.8067.01A	MALE	77	StageIB	T2a	N0	MX	4	20	RX	ASIAN	NOTHISPANICORLATINO	NA	NA	NA	NO	NO	NO	NA	186	0
TCGA.55.8619.01A	FEMALE	72	StageIIB	T3	N0	MX	1	NA	R0	WHITE	NOTHISPANICORLATINO	NA	NA	NA	NO	NO	NO	NA	416	0
TCGA.49.AAR9.01A	MALE	61	StageIIB	T3	N0	MX	2	NA	R0	BLACKORAFRICANAMERICAN	NOTHISPANICORLATINO	NA	NA	NA	NO	NO	NO	260	NA	1
TCGA.49.AARO.01A	FEMALE	39	StageIA	T1a	N0	MX	2	NA	R0	BLACKORAFRICANAMERICAN	NOTHISPANICORLATINO	NA	1144	NA	YES	YES	YES	NA	3759	0
TCGA.49.6742.01A	MALE	70	StageIIA	T2a	N1	M0	3	10	R0	WHITE	NOTHISPANICORLATINO	NO	214	YES	NO	YES	YES	488	445	1
TCGA.69.7760.01A	MALE	73	StageIIB	T3	N0	M0	1	NA	NA	WHITE	NOTHISPANICORLATINO	NA	NA	YES	NO	YES	NO	NA	202	0
TCGA.97.A4M0.01A	FEMALE	60	StageIB	T2a	N0	M0	4	34	NA	WHITE	NOTHISPANICORLATINO	YES	NA	NA	NO	NO	NO	NA	652	0
TCGA.44.6779.01A	FEMALE	50	StageIIB	T2	N1	MX	4	15	NA	WHITE	NA	NA	232	YES	NO	YES	YES	500	NA	1
TCGA.NJ.A55R.01A	MALE	67	StageIA	T1b	N0	MX	3	5	NA	WHITE	NOTHISPANICORLATINO	NA	NA	NA	NO	NO	NO	NA	603	0
TCGA.49.AAQV.01A	FEMALE	63	StageII	T1	N1	MX	1	NA	R0	BLACKORAFRICANAMERICAN	NOTHISPANICORLATINO	NA	509	NA	NO	NO	YES	677	NA	1
TCGA.44.6775.01C	FEMALE	72	StageIB	T2a	N0	MX	4	25	RX	WHITE	HISPANICORLATINO	NA	684	NA	NO	NO	YES	NA	705	0
TCGA.44.7667.01A	FEMALE	49	StageIIB	T3	N0	MX	2	50	NA	WHITE	NOTHISPANICORLATINO	NA	NA	NA	NO	NO	NO	NA	1097	0
TCGA.55.8616.01A	FEMALE	58	StageIB	T2a	N0	M0	4	NA	R0	WHITE	NOTHISPANICORLATINO	NA	NA	NA	NA	NA	NO	NA	48	0
TCGA.05.4397.01A	MALE	65	StageIIB	T2	N1	M0	2	45	R0	NA	NA	NA	NA	NA	NA	NA	NA	731	NA	1
TCGA.55.8097.01A	FEMALE	60	StageIA	T1a	N0	MX	4	35	R0	WHITE	NOTHISPANICORLATINO	NA	NA	NA	NO	NO	NO	NA	476	0
TCGA.99.8033.01A	FEMALE	74	StageIV	TX	NX	M1	1	NA	R0	WHITE	NOTHISPANICORLATINO	NO	NA	YES	YES	YES	NO	656	170	1
TCGA.49.4487.01A	FEMALE	72	StageIA	T1	N0	M0	4	40	R0	WHITE	NOTHISPANICORLATINO	NA	697	NA	YES	NO	YES	855	NA	1
TCGA.86.8054.01A	MALE	61	StageIIB	T2b	N1	M0	2	9	R0	WHITE	NOTHISPANICORLATINO	NA	NA	YES	NO	YES	NO	NA	1148	0
TCGA.50.5068.01A	FEMALE	59	StageIIB	T2	N1	MX	NA	NA	NA	WHITE	NOTHISPANICORLATINO	NA	686	YES	NO	YES	YES	1499	1499	1
TCGA.55.8299.01A	FEMALE	61	StageIA	T1b	N0	MX	4	20	R0	WHITE	NOTHISPANICORLATINO	NA	274	NA	NO	NO	YES	469	216	1
TCGA.69.7763.01A	MALE	69	StageIA	T1b	N0	M0	4	7.5	NA	WHITE	NOTHISPANICORLATINO	NA	NA	NA	NO	NO	NO	NA	690	0
TCGA.44.7672.01A	FEMALE	52	StageIA	T1b	N0	M0	2	20	NA	WHITE	NOTHISPANICORLATINO	NA	NA	NA	NO	NO	NO	NA	719	0
TCGA.91.8497.01A	FEMALE	75	StageIA	T1a	N0	MX	1	NA	NA	WHITE	NOTHISPANICORLATINO	NA	NA	NA	NO	NO	NO	434	174	1
TCGA.86.8674.01A	MALE	50	StageIIA	T2a	N1	M0	4	37.5	R0	WHITE	NOTHISPANICORLATINO	NA	334	YES	NO	YES	YES	NA	806	0
TCGA.78.7150.01A	MALE	59	StageIIB	T2	N1	M0	4	37	R0	WHITE	NA	NA	139	YES	NO	NO	YES	666	NA	1
TCGA.55.8208.01A	FEMALE	73	StageIA	T1b	N0	M0	2	50	R0	WHITE	NOTHISPANICORLATINO	NA	511	NA	NO	NO	YES	NA	674	0
TCGA.05.4433.01A	MALE	82	StageIB	T2	N0	M0	3	1	R0	NA	NA	NA	NA	NA	NA	NA	NO	NA	730	0
