# Supplementary material for: IRGS: an immune-related gene classifier for lung adenocarcinoma prognosis
Source: J Transl Med. 2020 Feb 4;18:55. doi: 10.1186/s12967-020-02233-y (PMC7001261; doi:10.1186/s12967-020-02233-y)
Supplement: Supplementary file 10 — Additional file 10: Table S7. Clinical information of GSE31210 data. Retrieved from GEO website (https://www.ncbi.nlm.nih.gov/geo/query/acc.cgi?acc=GSE31210). [file 12967_2020_2233_MOESM10_ESM.txt]

	age	gender	smoking_status	stage	vital_status	days_to_death
GSM773540	55	female	Never-smoker	II	1	437
GSM773541	38	female	Ever-smoker	II	0	743
GSM773542	30	male	Ever-smoker	II	0	2601
GSM773543	64	female	Never-smoker	II	0	1173
GSM773544	63	female	Never-smoker	II	0	2369
GSM773545	60	female	Never-smoker	II	0	1879
GSM773546	68	female	Never-smoker	II	0	606
GSM773547	58	male	Ever-smoker	II	1	300
GSM773548	63	female	Never-smoker	IA	0	1919
GSM773549	56	female	Never-smoker	IA	0	1835
GSM773550	34	female	Ever-smoker	IA	0	1828
GSM773551	75	female	Never-smoker	II	1	1841
GSM773552	60	male	Ever-smoker	II	1	639
GSM773553	46	female	Never-smoker	IB	1	1311
GSM773554	60	female	Never-smoker	IB	0	1098
GSM773555	61	male	Ever-smoker	IA	0	1189
GSM773556	63	male	Ever-smoker	IA	0	3863
GSM773557	47	male	Ever-smoker	II	0	1475
GSM773558	59	male	Ever-smoker	II	0	1856
GSM773559	64	male	Ever-smoker	II	0	3067
GSM773560	60	male	Ever-smoker	II	0	1142
GSM773561	61	male	Never-smoker	IB	0	1825
GSM773562	53	female	Never-smoker	IB	0	1610
GSM773563	53	male	Ever-smoker	IB	0	2014
GSM773564	53	male	Ever-smoker	IB	0	1826
GSM773565	67	male	Never-smoker	IB	0	2191
GSM773566	69	female	Never-smoker	IB	0	3342
GSM773567	64	male	Ever-smoker	IA	0	1328
GSM773568	69	female	Never-smoker	IA	0	2925
GSM773569	50	female	Never-smoker	IA	0	2880
GSM773570	70	female	Never-smoker	IA	0	1724
GSM773571	57	male	Never-smoker	II	0	2765
GSM773572	58	male	Ever-smoker	II	0	1529
GSM773573	69	male	Ever-smoker	II	1	221
GSM773574	61	male	Ever-smoker	II	1	546
GSM773575	68	male	Ever-smoker	II	1	346
GSM773576	64	female	Never-smoker	II	1	853
GSM773577	69	female	Never-smoker	II	1	2661
GSM773578	66	female	Never-smoker	II	0	817
GSM773579	68	male	Ever-smoker	II	1	425
GSM773580	69	male	Ever-smoker	II	0	1281
GSM773581	64	male	Ever-smoker	IB	0	1044
GSM773582	64	male	Ever-smoker	IB	0	565
GSM773583	66	male	Ever-smoker	IB	1	1059
GSM773584	64	male	Ever-smoker	IB	1	1625
GSM773585	68	female	Never-smoker	IB	1	1695
GSM773586	68	male	Ever-smoker	IB	0	2976
GSM773587	63	male	Ever-smoker	IB	1	1143
GSM773588	58	female	Never-smoker	IB	0	1682
GSM773589	71	male	Ever-smoker	IB	1	1242
GSM773590	52	female	Never-smoker	IB	0	2252
GSM773591	66	male	Ever-smoker	IA	1	943
GSM773592	66	female	Never-smoker	IA	1	1346
GSM773593	47	female	Never-smoker	IA	1	1482
GSM773594	64	male	Never-smoker	IA	0	2386
GSM773595	54	male	Never-smoker	IA	0	1560
GSM773596	67	female	Never-smoker	IA	1	1001
GSM773597	54	female	Never-smoker	II	1	259
GSM773598	65	male	Ever-smoker	II	0	2289
GSM773599	49	female	Ever-smoker	II	0	1916
GSM773600	62	male	Ever-smoker	II	0	2048
GSM773601	61	male	Ever-smoker	II	0	1475
GSM773602	57	male	Ever-smoker	II	0	1539
GSM773603	60	male	Ever-smoker	II	0	636
GSM773604	46	male	Ever-smoker	II	0	1275
GSM773605	52	male	Ever-smoker	II	0	2005
GSM773606	54	female	Never-smoker	II	0	1965
GSM773607	58	female	Never-smoker	IB	0	2425
GSM773608	64	female	Never-smoker	IB	0	1566
GSM773609	65	female	Never-smoker	IB	0	990
GSM773610	52	male	Ever-smoker	IB	0	729
GSM773611	61	male	Never-smoker	IB	0	2354
GSM773612	61	male	Ever-smoker	IB	0	818
GSM773613	62	female	Ever-smoker	IB	0	2009
GSM773614	47	female	Ever-smoker	IB	0	2549
GSM773615	64	male	Ever-smoker	IB	0	3411
GSM773616	50	male	Ever-smoker	IB	0	1806
GSM773617	66	female	Never-smoker	IA	0	1937
GSM773618	56	male	Never-smoker	IA	0	1520
GSM773619	76	male	Ever-smoker	IA	0	1375
GSM773620	56	female	Never-smoker	IA	0	1756
GSM773621	53	male	Ever-smoker	IA	0	1597
GSM773622	57	male	Never-smoker	IA	0	1714
GSM773623	61	female	Never-smoker	IA	0	1637
GSM773624	66	female	Never-smoker	IA	0	1653
GSM773625	66	male	Ever-smoker	IA	0	1196
GSM773626	57	male	Never-smoker	IA	0	1702
GSM773627	61	female	Never-smoker	IA	0	2050
GSM773628	63	male	Ever-smoker	IA	0	1256
GSM773629	60	male	Ever-smoker	IA	0	818
GSM773630	59	male	Ever-smoker	IA	0	1154
GSM773631	55	female	Never-smoker	IA	0	3058
GSM773632	52	male	Ever-smoker	IA	0	1941
GSM773633	68	female	Never-smoker	IA	0	1596
GSM773634	55	male	Ever-smoker	IA	0	2450
GSM773635	64	female	Never-smoker	IA	0	1881
GSM773636	51	male	Ever-smoker	IA	0	1637
GSM773637	55	female	Never-smoker	IA	0	2034
GSM773638	65	female	Never-smoker	IA	0	2134
GSM773639	60	female	Never-smoker	II	1	779
GSM773640	58	male	Ever-smoker	II	1	540
GSM773641	68	male	Ever-smoker	II	0	1317
GSM773642	65	female	Never-smoker	II	0	1980
GSM773643	66	male	Ever-smoker	II	1	702
GSM773644	66	male	Ever-smoker	II	1	564
GSM773645	62	male	Ever-smoker	II	1	788
GSM773646	58	female	Ever-smoker	II	0	1463
GSM773647	49	male	Ever-smoker	II	1	1345
GSM773648	61	male	Ever-smoker	II	0	832
GSM773649	59	female	Never-smoker	II	0	2687
GSM773650	53	female	Never-smoker	II	1	1122
GSM773651	64	male	Ever-smoker	II	0	2668
GSM773652	67	female	Never-smoker	IB	0	1936
GSM773653	69	male	Ever-smoker	IB	0	871
GSM773654	61	female	Never-smoker	IB	0	2671
GSM773655	64	female	Ever-smoker	IB	0	1482
GSM773656	53	female	Never-smoker	IB	0	1128
GSM773657	71	female	Never-smoker	IB	1	1042
GSM773658	52	male	Never-smoker	IB	1	1229
GSM773659	52	female	Never-smoker	IB	1	2263
GSM773660	54	female	Never-smoker	IA	0	1770
GSM773661	49	male	Ever-smoker	IA	1	1433
GSM773662	68	female	Never-smoker	IA	0	1823
GSM773663	62	female	Never-smoker	IA	0	1988
GSM773664	63	female	Ever-smoker	IA	0	1434
GSM773665	63	male	Ever-smoker	IA	1	630
GSM773666	62	female	Never-smoker	IA	0	1537
GSM773667	57	female	Ever-smoker	IA	1	1429
GSM773668	39	female	Ever-smoker	IA	1	1038
GSM773669	55	female	Never-smoker	II	0	2486
GSM773670	47	male	Ever-smoker	II	0	740
GSM773671	64	female	Never-smoker	II	0	1042
GSM773672	60	female	Ever-smoker	II	0	1267
GSM773673	48	female	Never-smoker	II	0	1017
GSM773674	60	male	Ever-smoker	II	0	1041
GSM773675	52	male	Ever-smoker	II	0	1859
GSM773676	48	female	Never-smoker	II	0	1717
GSM773677	60	female	Never-smoker	II	0	1494
GSM773678	49	male	Ever-smoker	II	0	754
GSM773679	63	male	Ever-smoker	II	0	2364
GSM773680	68	male	Ever-smoker	IB	0	1733
GSM773681	58	female	Never-smoker	IB	0	1941
GSM773682	68	male	Ever-smoker	IB	0	774
GSM773683	64	female	Never-smoker	IB	0	2913
GSM773684	58	male	Ever-smoker	IB	0	1803
GSM773685	62	male	Ever-smoker	IB	0	1912
GSM773686	66	female	Never-smoker	IB	0	1481
GSM773687	68	female	Ever-smoker	IB	0	1231
GSM773688	68	male	Never-smoker	IB	0	1964
GSM773689	72	male	Ever-smoker	IB	0	3352
GSM773690	62	male	Ever-smoker	IB	0	2158
GSM773691	67	female	Never-smoker	IB	0	3466
GSM773692	52	male	Never-smoker	IB	0	3263
GSM773693	67	female	Never-smoker	IB	0	1823
GSM773694	59	female	Never-smoker	IB	0	1856
GSM773695	70	female	Never-smoker	IB	0	2449
GSM773696	59	male	Ever-smoker	IB	0	1859
GSM773697	56	male	Ever-smoker	IB	0	1998
GSM773698	69	female	Ever-smoker	IA	0	1852
GSM773699	61	female	Ever-smoker	IA	0	1894
GSM773700	54	female	Never-smoker	IA	0	1861
GSM773701	64	female	Never-smoker	IA	0	1669
GSM773702	45	female	Never-smoker	IA	0	3189
GSM773703	55	female	Never-smoker	IA	0	1822
GSM773704	61	female	Never-smoker	IA	0	1809
GSM773705	65	female	Never-smoker	IA	0	2552
GSM773706	65	male	Never-smoker	IA	0	2968
GSM773707	47	male	Ever-smoker	IA	0	3066
GSM773708	60	female	Never-smoker	IA	0	1412
GSM773709	55	male	Ever-smoker	IA	0	1317
GSM773710	61	female	Never-smoker	IA	0	1180
GSM773711	67	male	Ever-smoker	IA	0	1688
GSM773712	69	male	Ever-smoker	IA	0	1417
GSM773713	65	female	Never-smoker	IA	0	1426
GSM773714	65	male	Ever-smoker	IA	0	1674
GSM773715	56	female	Never-smoker	IA	0	1848
GSM773716	65	female	Ever-smoker	IA	0	1856
GSM773717	56	female	Never-smoker	IA	0	1780
GSM773718	59	male	Never-smoker	IA	0	2084
GSM773719	56	male	Ever-smoker	IA	0	1879
GSM773720	63	female	Ever-smoker	IA	0	1114
GSM773721	49	male	Ever-smoker	IA	0	2806
GSM773722	58	female	Never-smoker	IA	0	1663
GSM773723	62	male	Ever-smoker	IA	0	1726
GSM773724	68	female	Never-smoker	IA	0	1629
GSM773725	66	female	Never-smoker	IA	0	2179
GSM773726	57	female	Ever-smoker	IA	0	1917
GSM773727	57	female	Never-smoker	IA	0	1446
GSM773728	52	female	Ever-smoker	IA	0	1162
GSM773729	65	female	Never-smoker	IA	0	1231
GSM773730	65	male	Ever-smoker	IA	0	941
GSM773731	50	female	Never-smoker	IA	0	1623
GSM773732	53	female	Never-smoker	IA	0	1855
GSM773733	53	female	Never-smoker	IA	0	1404
GSM773734	66	female	Ever-smoker	IA	0	2221
GSM773735	62	female	Never-smoker	IA	0	849
GSM773736	66	female	Never-smoker	IA	0	831
GSM773737	35	male	Ever-smoker	IA	0	3219
GSM773738	59	female	Never-smoker	IA	0	2585
GSM773739	67	female	Never-smoker	IA	0	2442
GSM773740	56	female	Ever-smoker	IA	0	1910
GSM773741	62	female	Never-smoker	IA	0	1834
GSM773742	46	female	Never-smoker	IA	0	2918
GSM773743	67	female	Never-smoker	IA	0	2285
GSM773744	62	male	Ever-smoker	IA	0	2149
GSM773745	63	male	Ever-smoker	IA	0	2561
GSM773746	52	female	Ever-smoker	IA	0	1947
GSM773747	60	female	Never-smoker	IA	0	1841
GSM773748	47	female	Never-smoker	IA	0	1971
GSM773749	56	male	Ever-smoker	IA	0	2409
GSM773750	56	female	Never-smoker	IA	0	1624
GSM773751	63	female	Ever-smoker	IA	0	2430
GSM773752	59	male	Ever-smoker	IA	0	1856
GSM773753	62	female	Never-smoker	IA	0	1516
GSM773754	50	male	Ever-smoker	IA	0	1819
GSM773755	55	male	Never-smoker	IA	0	2413
GSM773756	54	female	Ever-smoker	IA	0	1849
GSM773757	65	male	Never-smoker	IA	0	2181
GSM773758	66	male	Ever-smoker	IA	0	2168
GSM773759	62	female	Never-smoker	IA	0	2154
GSM773760	64	female	Never-smoker	IA	0	2073
GSM773761	64	female	Never-smoker	IA	0	1994
GSM773762	61	male	Never-smoker	IA	0	2137
GSM773763	58	female	Never-smoker	IA	0	1998
GSM773764	49	male	Ever-smoker	IA	0	1908
GSM773765	58	male	Ever-smoker	IA	0	1660
